# Supplementary material for: Bis[μ-1,2-bis­(1H-imidazol-1-ylmeth­yl)benzene-κ2 N 3:N 3′]disilver(I) 3-carboxyl­ato-4-hydroxy­benzene­sulfonate methanol solvate trihydrate
Source: Acta Crystallogr Sect E Struct Rep Online. 2009 Aug 8;65(Pt 9):m1042–3. doi: 10.1107/S1600536809030268 (PMC2970038; doi:10.1107/S1600536809030268)
Supplement: Supplementary file 1 [file e-65-m1042-sup1.cif]

##############################################################################
###                                                                        ###
###        Electronic paper (Acta Crystallographica Section E)             ###
###                                                                        ###
##############################################################################
#                                                                            #
# This CIF contains the data in a paper accepted for publication in Acta     #
# Crystallographica Section E. It conforms to the requirements of Notes      #
# for Authors for Section E, and has been peer reviewed under the auspices   #
# of the IUCr Commission on Journals.                                        #
#                                                                            #
# Full details of the Crystallographic Information File format               #
# are given in the paper "The Crystallographic Information File (CIF):       #
# a New Standard Archive File for Crystallography" by S. R. Hall, F. H.      #
# Allen and I. D. Brown [Acta Cryst. (1991), A47, 655-685].                  #
#                                                                            #
# The current version of the core CIF dictionary is obtainable from          #
# ftp://ftp.iucr.org/pub/cif_core.dic. The current version number is 2.4.    #
#                                                                            #
# Software is freely available for graphical display of the structure(s) in  #
# this CIF.  For information consult the CIF home page http://www.iucr.org/  #
# cif/home.html                                                              #
#                                                                            #
# This file may be used for bona fide research purposes within the           #
# scientific community so long as proper attribution is given to the journal # 
# article from which it was obtained.                                        #
#                                                                            #
##############################################################################
                                             
data_global
_audit_creation_method     'SHELXL97'
_journal_date_recd_electronic     2009-06-27
_journal_date_accepted     2009-07-30
_journal_name_full     'Acta Crystallographica, Section E'
_journal_year     2009
_journal_volume     65
_journal_issue      9
_journal_page_first     m1042
_journal_page_last     m1043
_journal_paper_category     QM
_journal_coeditor_code     CI2841
_publ_contact_author_name     'Hai-Yan Liu'
_publ_contact_author_address
;
Department of Chemistry and Pharmaceutical Engineering,
Suihua University,
Suihua 152061,
People's Republic of China
;
_publ_contact_author_email     lhy4486@yahoo.com.cn
_publ_contact_author_fax     '?'
_publ_contact_author_phone     '+86-455-8308088'
_publ_section_title
;\
Bis[\m-1,2-bis(1<i>H</i>-imidazol-1-ylmethyl)benzene-\k^2^<i>N</i>^3^:\
<i>N</i>^3'^]disilver(I) 3-carboxylato-4-hydroxybenzenesulfonate methanol
solvate trihydrate
;
loop_
    _publ_author_name
    _publ_author_address
    'Hong-Mei Sun'
;
Department of Chemistry and Pharmaceutical Engineering,
Suihua University,
Suihua 152061,
People's Republic of China
;
    'Yun-Chao Chi'
;
Department of Chemistry and Pharmaceutical Engineering,
Suihua University,
Suihua 152061,
People's Republic of China
;
    'Hai-Yan Liu'
;
Department of Chemistry and Pharmaceutical Engineering,
Suihua University,
Suihua 152061,
People's Republic of China
;
data_I
_audit_creation_method     SHELXL-97
_chemical_name_systematic
;
Bis[\m-1,2-bis(1<i>H</i>-imidazol-1-ylmethyl)benzene-
\k^2^<i>N</i>^3^:<i>N</i>^3'^]disilver(I)
3-carboxylato-4-hydroxybenzenesulfonate methanol solvate trihydrate
;
_chemical_name_common     ?
_chemical_formula_moiety     'C28 H28 Ag2 N8 2+, C7 H4 O6 S 2-, C H4 O, 3H2 O'
_chemical_formula_sum     'C36 H42 Ag2 N8 O10 S'
_chemical_formula_iupac     '[Ag2 (C14 H14 N4)2] (C7 H4 O6 S), C H4 O, 3H2 O'
_chemical_formula_weight     994.58
_chemical_melting_point     ?
_symmetry_cell_setting     Triclinic
_symmetry_space_group_name_H-M     'P -1'
_symmetry_space_group_name_hall     '-P 1'
loop_
    _symmetry_equiv_pos_as_xyz
    'x, y, z'
    '-x, -y, -z'
_cell_length_a     8.9959(18)
_cell_length_b     13.947(3)
_cell_length_c     16.008(3)
_cell_angle_alpha     102.71(3)
_cell_angle_beta     92.37(3)
_cell_angle_gamma     91.34(3)
_cell_volume     1956.5(7)
_cell_formula_units_Z     2
_cell_measurement_reflns_used     8696
_cell_measurement_theta_min     3.0
_cell_measurement_theta_max     27.5
_cell_measurement_temperature     293(2)
_exptl_crystal_description     Block
_exptl_crystal_colour     colourless
_exptl_crystal_size_max     0.18
_exptl_crystal_size_mid     0.15
_exptl_crystal_size_min     0.12
_exptl_crystal_density_diffrn     1.688
_exptl_crystal_density_meas     ?
_exptl_crystal_density_method     'not measured'
_exptl_crystal_F_000     1008
_exptl_absorpt_coefficient_mu     1.122
_exptl_absorpt_correction_type     multi-scan
_exptl_absorpt_process_details     '(ABSCOR; Higashi, 1995)'
_exptl_absorpt_correction_T_min     0.771
_exptl_absorpt_correction_T_max     0.869
_exptl_special_details
;
;
_diffrn_ambient_temperature     293(2)
_diffrn_radiation_type     MoK\a
_diffrn_radiation_wavelength     0.71073
_diffrn_radiation_source     'fine-focus sealed tube'
_diffrn_radiation_monochromator     graphite
_diffrn_measurement_device_type     'Rigaku R-AXIS RAPID'
_diffrn_measurement_method     \w
_diffrn_detector_area_resol_mean     10.0
_diffrn_reflns_number     19149
_diffrn_reflns_av_R_equivalents     0.0302
_diffrn_reflns_av_sigmaI/netI     0.0416
_diffrn_reflns_theta_min     2.99
_diffrn_reflns_theta_max     27.48
_diffrn_reflns_theta_full     25.00
_diffrn_measured_fraction_theta_max     0.967
_diffrn_measured_fraction_theta_full     0.982
_diffrn_reflns_limit_h_min     -11
_diffrn_reflns_limit_h_max     10
_diffrn_reflns_limit_k_min     -18
_diffrn_reflns_limit_k_max     18
_diffrn_reflns_limit_l_min     -20
_diffrn_reflns_limit_l_max     20
_diffrn_standards_number     0
_diffrn_standards_interval_count     ?
_diffrn_standards_interval_time     ?
_diffrn_standards_decay_%     ?
_refine_special_details
;
Refinement of <i>F</i>^2^ against ALL reflections. The weighted <i>R</i>-factor
<i>wR</i> and goodness of fit <i>S</i> are based on <i>F</i>^2^, conventional
<i>R</i>-factors <i>R</i> are based on <i>F</i>, with <i>F</i> set to zero for
negative <i>F</i>^2^. The threshold expression of <i>F</i>^2^ >
2\s(<i>F</i>^2^) is used only for calculating <i>R</i>-factors(gt) <i>etc</i>.
and is not relevant to the choice of reflections for refinement.
<i>R</i>-factors based on <i>F</i>^2^ are statistically about twice as large
as those based on <i>F</i>, and <i>R</i>- factors based on ALL data will be
even larger.
;
_reflns_number_total     8696
_reflns_number_gt     5684
_reflns_threshold_expression     I>2\s(I)
_refine_ls_structure_factor_coef     Fsqd
_refine_ls_matrix_type     full
_refine_ls_R_factor_all     0.0758
_refine_ls_R_factor_gt     0.0432
_refine_ls_wR_factor_gt     0.0962
_refine_ls_wR_factor_ref     0.1133
_refine_ls_goodness_of_fit_ref     1.036
_refine_ls_restrained_S_all     1.035
_refine_ls_number_reflns     8696
_refine_ls_number_parameters     569
_refine_ls_number_restraints     15
_refine_ls_hydrogen_treatment     mixed
_refine_ls_weighting_scheme     calc
_refine_ls_weighting_details
         'calc w=1/[\s^2^(Fo^2^)+(0.0508P)^2^+0.9392P] where P=(Fo^2^+2Fc^2^)/3'
_atom_sites_solution_hydrogens     geom
_atom_sites_solution_primary     direct
_atom_sites_solution_secondary     difmap
_refine_ls_shift/su_max     0.001
_refine_ls_shift/su_mean     0.000
_refine_diff_density_max     0.483
_refine_diff_density_min     -0.410
_refine_ls_extinction_method     none
_refine_ls_extinction_coef     ?
loop_
    _atom_type_symbol
    _atom_type_description
    _atom_type_scat_dispersion_real
    _atom_type_scat_dispersion_imag
    _atom_type_scat_source
    'C' 'C' 0.0033 0.0016
                         'International Tables Vol C Tables 4.2.6.8 and 6.1.1.4'
    'H' 'H' 0.0000 0.0000
                         'International Tables Vol C Tables 4.2.6.8 and 6.1.1.4'
    'N' 'N' 0.0061 0.0033
                         'International Tables Vol C Tables 4.2.6.8 and 6.1.1.4'
    'O' 'O' 0.0106 0.0060
                         'International Tables Vol C Tables 4.2.6.8 and 6.1.1.4'
    'S' 'S' 0.1246 0.1234
                         'International Tables Vol C Tables 4.2.6.8 and 6.1.1.4'
    'Ag' 'Ag' -0.8971 1.1015
                         'International Tables Vol C Tables 4.2.6.8 and 6.1.1.4'
_computing_data_collection     'PROCESS-AUTO (Rigaku, 1998)'
_computing_cell_refinement     'PROCESS-AUTO (Rigaku, 1998)'
_computing_data_reduction     'PROCESS-AUTO (Rigaku, 1998)'
_computing_structure_solution     'SHELXS97 (Sheldrick, 2008)'
_computing_structure_refinement     'SHELXL97 (Sheldrick, 2008)'
_computing_molecular_graphics     'SHELXTL-Plus (Sheldrick, 2008)'
_computing_publication_material     'SHELXL97 (Sheldrick, 2008)'
loop_
    _atom_site_type_symbol
    _atom_site_label
    _atom_site_fract_x
    _atom_site_fract_y
    _atom_site_fract_z
    _atom_site_U_iso_or_equiv
    _atom_site_adp_type
    _atom_site_calc_flag
    _atom_site_refinement_flags
    _atom_site_occupancy
    _atom_site_disorder_assembly
    _atom_site_disorder_group
    Ag Ag1 0.51631(4) 0.61818(2) 0.156865(18) 0.05298(11) Uani d . 1 . .
    Ag Ag2 0.50633(5) 0.87099(3) 0.205113(19) 0.06856(14) Uani d . 1 . .
    C C1 0.0311(4) 0.3785(3) 0.8229(2) 0.0382(8) Uani d . 1 A .
    C C2 0.0830(4) 0.2920(3) 0.7783(2) 0.0405(8) Uani d . 1 . .
    H H2 0.1572 0.2934 0.7398 0.049 Uiso calc R 1 . .
    C C3 0.0281(4) 0.2017(3) 0.7887(2) 0.0422(8) Uani d . 1 . .
    C C4 -0.0854(4) 0.2010(3) 0.8456(3) 0.0480(9) Uani d . 1 . .
    C C5 -0.1369(4) 0.2880(3) 0.8914(3) 0.0532(10) Uani d . 1 . .
    H H5 -0.2112 0.2869 0.9299 0.064 Uiso calc R 1 . .
    C C6 -0.0797(4) 0.3770(3) 0.8810(3) 0.0488(9) Uani d . 1 . .
    H H6 -0.1148 0.4356 0.9125 0.059 Uiso calc R 1 . .
    C C7 0.0878(5) 0.1075(3) 0.7394(3) 0.0658(12) Uani d . 1 . .
    C C8 0.3217(4) 0.6528(3) 0.6160(2) 0.0485(10) Uani d . 1 . .
    H H8 0.3240 0.5845 0.6048 0.058 Uiso calc R 1 . .
    C C9 0.2240(4) 0.7004(4) 0.6736(3) 0.0563(12) Uani d . 1 . .
    H H9 0.1607 0.6645 0.7006 0.068 Uiso calc R 1 . .
    C C10 0.2201(5) 0.8008(4) 0.6910(2) 0.0585(11) Uani d . 1 . .
    H H10 0.1543 0.8334 0.7300 0.070 Uiso calc R 1 . .
    C C11 0.3149(4) 0.8536(3) 0.6501(2) 0.0474(9) Uani d . 1 . .
    H H11 0.3124 0.9218 0.6618 0.057 Uiso calc R 1 . .
    C C12 0.4132(4) 0.8056(3) 0.5921(2) 0.0357(7) Uani d . 1 . .
    C C13 0.4166(4) 0.7038(3) 0.5745(2) 0.0364(7) Uani d . 1 . .
    C C14 0.5186(4) 0.6475(3) 0.5104(2) 0.0495(9) Uani d . 1 . .
    H H14A 0.6148 0.6818 0.5165 0.059 Uiso calc R 1 . .
    H H14B 0.5334 0.5830 0.5224 0.059 Uiso calc R 1 . .
    C C15 0.5127(4) 0.8669(3) 0.5488(2) 0.0492(10) Uani d . 1 . .
    H H15A 0.5279 0.9321 0.5854 0.059 Uiso calc R 1 . .
    H H15B 0.6090 0.8371 0.5413 0.059 Uiso calc R 1 . .
    C C16 0.3078(4) 0.8984(3) 0.4464(3) 0.0550(11) Uani d . 1 . .
    H H35 0.2310 0.9104 0.4841 0.066 Uiso calc R 1 . .
    C C17 0.5375(4) 0.6265(3) 0.3517(2) 0.0437(8) Uani d . 1 . .
    H H17 0.6408 0.6244 0.3517 0.052 Uiso calc R 1 . .
    C C18 0.3123(4) 0.6337(4) 0.3954(3) 0.0584(11) Uani d . 1 . .
    H H18 0.2307 0.6372 0.4296 0.070 Uiso calc R 1 . .
    C C19 0.3091(5) 0.6254(4) 0.3102(3) 0.0620(12) Uani d . 1 . .
    H H19 0.2234 0.6233 0.2752 0.074 Uiso calc R 1 . .
    C C20 0.4847(4) 0.6288(3) -0.0366(2) 0.0393(8) Uani d . 1 . .
    H H20 0.3817 0.6331 -0.0367 0.047 Uiso calc R 1 . .
    C C21 0.7098(5) 0.6150(4) 0.0021(3) 0.0675(13) Uani d . 1 . .
    H H21 0.7945 0.6082 0.0354 0.081 Uiso calc R 1 . .
    C C22 0.7108(4) 0.6219(4) -0.0795(3) 0.0626(13) Uani d . 1 . .
    H H22 0.7932 0.6204 -0.1129 0.075 Uiso calc R 1 . .
    C C23 0.5088(4) 0.6425(3) -0.1888(2) 0.0374(8) Uani d . 1 . .
    H H23A 0.4109 0.6703 -0.1836 0.045 Uiso calc R 1 . .
    H H23B 0.4987 0.5782 -0.2274 0.045 Uiso calc R 1 . .
    C C24 0.6103(3) 0.7078(2) -0.22626(19) 0.0323(7) Uani d . 1 . .
    C C25 0.7119(4) 0.6636(3) -0.2848(2) 0.0470(9) Uani d . 1 . .
    H H25 0.7166 0.5955 -0.2990 0.056 Uiso calc R 1 . .
    C C26 0.8063(4) 0.7204(4) -0.3223(2) 0.0577(12) Uani d . 1 . .
    H H26 0.8736 0.6902 -0.3616 0.069 Uiso calc R 1 . .
    C C27 0.8006(5) 0.8198(4) -0.3016(3) 0.0605(12) Uani d . 1 . .
    H H27 0.8650 0.8577 -0.3261 0.073 Uiso calc R 1 . .
    C C28 0.7001(4) 0.8649(3) -0.2446(2) 0.0496(10) Uani d . 1 . .
    H H28 0.6956 0.9331 -0.2318 0.059 Uiso calc R 1 . .
    C C29 0.6049(4) 0.8095(2) -0.2058(2) 0.0346(7) Uani d . 1 . .
    C C30 0.4982(4) 0.8632(3) -0.1433(2) 0.0419(8) Uani d . 1 . .
    H H30A 0.4784 0.9265 -0.1566 0.050 Uiso calc R 1 . .
    H H30B 0.4048 0.8257 -0.1494 0.050 Uiso calc R 1 . .
    C C31 0.6986(4) 0.9128(3) -0.0229(3) 0.0568(11) Uani d . 1 . .
    H H31 0.7754 0.9309 -0.0540 0.068 Uiso calc R 1 . .
    C C32 0.7026(5) 0.9151(3) 0.0608(3) 0.0576(11) Uani d . 1 . .
    H H32 0.7846 0.9357 0.0983 0.069 Uiso calc R 1 . .
    C C33 0.4839(4) 0.8623(3) 0.0121(2) 0.0454(9) Uani d . 1 . .
    H H33 0.3854 0.8395 0.0085 0.055 Uiso calc R 1 . .
    C C34 0.3000(5) 0.9002(3) 0.3616(3) 0.0586(11) Uani d . 1 . .
    H H36 0.2161 0.9142 0.3311 0.070 Uiso calc R 1 . .
    C C35 0.5229(5) 0.8640(3) 0.3931(2) 0.0496(9) Uani d . 1 . .
    H H324 0.6225 0.8480 0.3888 0.060 Uiso calc R 1 . .
    C C36 0.0543(6) 0.8125(4) -0.0864(3) 0.0770(14) Uani d . 1 . .
    H H36A 0.0016 0.8051 -0.0372 0.115 Uiso calc R 1 . .
    H H36B -0.0107 0.7942 -0.1368 0.115 Uiso calc R 1 . .
    H H36C 0.0879 0.8798 -0.0793 0.115 Uiso calc R 1 . .
    N N1 0.4492(3) 0.8757(2) 0.46511(19) 0.0432(7) Uani d . 1 . .
    N N2 0.4585(3) 0.6358(2) 0.42210(18) 0.0410(7) Uani d . 1 . .
    N N3 0.4505(4) 0.6207(2) 0.28299(18) 0.0448(7) Uani d . 1 . .
    N N4 0.4359(4) 0.8780(2) 0.3290(2) 0.0524(8) Uani d . 1 . .
    N N5 0.5701(4) 0.6192(2) 0.03033(19) 0.0451(7) Uani d . 1 . .
    N N6 0.5658(3) 0.6314(2) -0.10393(17) 0.0341(6) Uani d . 1 . .
    N N7 0.5693(4) 0.8829(2) 0.0834(2) 0.0511(8) Uani d . 1 . .
    N N8 0.5583(3) 0.8786(2) -0.05409(18) 0.0384(7) Uani d . 1 . .
    O O1 0.0306(4) 0.0287(2) 0.7521(3) 0.0817(11) Uani d . 1 . .
    O O2 0.1844(5) 0.1116(3) 0.6878(3) 0.1196(18) Uani d . 1 . .
    O O3 -0.1455(4) 0.1150(3) 0.8567(2) 0.0720(9) Uani d D 1 . .
    H H4A -0.094(5) 0.068(3) 0.829(3) 0.09(2) Uiso d D 1 . .
    O O7 0.1786(3) 0.7512(2) -0.0952(2) 0.0607(8) Uani d D 1 . .
    H H7A 0.147(4) 0.6923(12) -0.110(2) 0.045(12) Uiso d D 1 . .
    O O1W 0.1305(6) 0.2310(5) 0.5406(4) 0.1396(19) Uani d D 1 . .
    H H1A 0.0362(19) 0.234(3) 0.533(6) 0.209 Uiso d D 1 . .
    H H1B 0.156(7) 0.285(2) 0.575(5) 0.209 Uiso d D 1 . .
    O O2W 0.0029(6) -0.0585(5) 0.5588(3) 0.1278(17) Uani d D 1 . .
    H H2A -0.058(6) -0.040(7) 0.599(3) 0.192 Uiso d D 1 . .
    H H2B -0.054(7) -0.075(3) 0.513(3) 0.192 Uiso d D 1 . .
    O O3W 0.0648(7) 0.4362(5) 0.5578(5) 0.181(3) Uani d D 1 . .
    H H3B 0.019(11) 0.389(2) 0.523(6) 0.272 Uiso d D 1 . .
    H H3A 0.005(7) 0.483(4) 0.5640(14) 0.272 Uiso d D 1 . .
    S S1 0.10110(11) 0.49166(8) 0.80514(8) 0.0510(3) Uani d . 1 . .
    O O4 0.2488(10) 0.4775(7) 0.7857(5) 0.064(2) Uani d P 0.676(12) A 1
    O O5 0.0049(6) 0.5169(5) 0.7424(5) 0.076(3) Uani d P 0.676(12) A 1
    O O6 0.0864(8) 0.5626(4) 0.8905(4) 0.080(2) Uani d P 0.676(12) A 1
    O O6' 0.0143(13) 0.5620(9) 0.8224(13) 0.090(8) Uani d P 0.324(12) A 2
    O O5' 0.125(2) 0.4631(10) 0.7031(8) 0.107(7) Uani d P 0.324(12) A 2
    O O4' 0.253(2) 0.4992(18) 0.8326(15) 0.094(8) Uani d P 0.324(12) A 2
loop_
    _atom_site_aniso_label
    _atom_site_aniso_U_11
    _atom_site_aniso_U_22
    _atom_site_aniso_U_33
    _atom_site_aniso_U_12
    _atom_site_aniso_U_13
    _atom_site_aniso_U_23
    Ag1 0.0790(2) 0.04833(19) 0.03198(15) 0.00432(15) 0.00483(14) 0.00901(13)
    Ag2 0.1229(3) 0.0504(2) 0.03425(17) 0.00170(19) 0.01163(18) 0.01212(14)
    C1 0.0295(17) 0.046(2) 0.0401(18) -0.0052(14) -0.0040(15) 0.0122(16)
    C2 0.0265(16) 0.052(2) 0.044(2) -0.0043(15) 0.0026(15) 0.0138(17)
    C3 0.0359(19) 0.047(2) 0.0415(19) -0.0066(16) -0.0045(16) 0.0081(17)
    C4 0.046(2) 0.054(2) 0.046(2) -0.0101(18) -0.0058(18) 0.0184(19)
    C5 0.049(2) 0.068(3) 0.046(2) -0.002(2) 0.0157(19) 0.020(2)
    C6 0.050(2) 0.050(2) 0.046(2) 0.0058(18) 0.0076(18) 0.0086(18)
    C7 0.049(2) 0.053(3) 0.086(3) -0.004(2) -0.003(2) -0.004(2)
    C8 0.058(2) 0.045(2) 0.046(2) -0.0104(18) -0.0092(19) 0.0203(18)
    C9 0.043(2) 0.089(4) 0.047(2) -0.009(2) -0.0020(19) 0.038(2)
    C10 0.052(2) 0.092(4) 0.0321(19) 0.009(2) 0.0080(18) 0.014(2)
    C11 0.056(2) 0.051(2) 0.0339(18) 0.0069(18) 0.0001(18) 0.0080(17)
    C12 0.0412(19) 0.042(2) 0.0247(15) -0.0017(15) -0.0018(14) 0.0107(14)
    C13 0.0413(19) 0.042(2) 0.0259(15) 0.0018(15) -0.0058(14) 0.0090(14)
    C14 0.058(2) 0.053(2) 0.0353(19) 0.0108(19) -0.0033(18) 0.0044(17)
    C15 0.059(2) 0.052(2) 0.038(2) -0.0156(19) -0.0024(18) 0.0166(18)
    C16 0.045(2) 0.077(3) 0.050(2) -0.012(2) 0.0021(19) 0.030(2)
    C17 0.044(2) 0.048(2) 0.0364(19) 0.0062(17) 0.0022(17) 0.0048(16)
    C18 0.037(2) 0.094(4) 0.039(2) 0.002(2) -0.0025(18) 0.005(2)
    C19 0.048(2) 0.092(4) 0.037(2) 0.002(2) -0.0084(19) -0.002(2)
    C20 0.0400(19) 0.040(2) 0.0407(19) 0.0072(15) 0.0024(16) 0.0146(16)
    C21 0.046(2) 0.107(4) 0.058(3) 0.006(2) -0.009(2) 0.040(3)
    C22 0.038(2) 0.100(4) 0.062(3) 0.006(2) 0.003(2) 0.043(3)
    C23 0.0415(19) 0.0361(19) 0.0362(17) -0.0049(14) -0.0052(15) 0.0137(15)
    C24 0.0323(17) 0.0390(19) 0.0262(15) -0.0001(14) -0.0034(13) 0.0096(14)
    C25 0.047(2) 0.054(2) 0.0364(19) 0.0074(18) 0.0021(17) 0.0011(17)
    C26 0.037(2) 0.101(4) 0.0346(19) 0.008(2) 0.0062(17) 0.014(2)
    C27 0.046(2) 0.096(4) 0.047(2) -0.018(2) 0.004(2) 0.033(2)
    C28 0.063(2) 0.048(2) 0.040(2) -0.0165(19) -0.0027(19) 0.0183(18)
    C29 0.0394(18) 0.0397(19) 0.0252(15) -0.0039(14) -0.0030(14) 0.0098(14)
    C30 0.050(2) 0.042(2) 0.0331(17) 0.0053(16) -0.0042(16) 0.0061(15)
    C31 0.046(2) 0.078(3) 0.042(2) 0.002(2) 0.0054(19) 0.005(2)
    C32 0.056(3) 0.074(3) 0.038(2) 0.010(2) -0.0082(19) 0.003(2)
    C33 0.058(2) 0.036(2) 0.041(2) -0.0033(17) 0.0071(18) 0.0063(16)
    C34 0.059(3) 0.070(3) 0.049(2) -0.018(2) -0.009(2) 0.023(2)
    C35 0.063(3) 0.046(2) 0.041(2) -0.0007(18) 0.0079(19) 0.0134(18)
    C36 0.071(3) 0.087(4) 0.075(3) 0.013(3) 0.006(3) 0.020(3)
    N1 0.0487(18) 0.0468(18) 0.0375(16) -0.0093(14) -0.0003(14) 0.0181(14)
    N2 0.0461(17) 0.0435(18) 0.0306(15) 0.0050(13) -0.0009(13) 0.0019(13)
    N3 0.0539(19) 0.0479(19) 0.0296(15) 0.0069(14) -0.0006(14) 0.0020(13)
    N4 0.074(2) 0.049(2) 0.0354(16) -0.0094(17) -0.0016(17) 0.0148(15)
    N5 0.059(2) 0.0443(18) 0.0344(16) 0.0077(14) 0.0006(15) 0.0135(14)
    N6 0.0365(15) 0.0330(15) 0.0354(15) 0.0027(12) -0.0013(13) 0.0139(12)
    N7 0.071(2) 0.0445(19) 0.0368(17) 0.0072(16) 0.0039(16) 0.0073(14)
    N8 0.0454(17) 0.0362(16) 0.0320(15) 0.0060(13) 0.0005(13) 0.0035(12)
    O1 0.077(2) 0.0436(19) 0.118(3) -0.0043(16) -0.014(2) 0.0087(19)
    O2 0.095(3) 0.074(3) 0.172(5) -0.005(2) 0.076(3) -0.025(3)
    O3 0.081(2) 0.066(2) 0.075(2) -0.027(2) 0.0109(19) 0.0296(19)
    O7 0.0474(16) 0.064(2) 0.070(2) -0.0004(15) 0.0075(15) 0.0127(17)
    O1W 0.139(4) 0.184(6) 0.093(4) 0.007(4) 0.005(3) 0.026(4)
    O2W 0.144(4) 0.152(5) 0.089(3) 0.038(4) 0.023(3) 0.026(3)
    O3W 0.181(6) 0.162(6) 0.179(7) -0.033(5) 0.039(5) -0.010(5)
    S1 0.0394(5) 0.0466(6) 0.0711(7) -0.0050(4) -0.0040(5) 0.0238(5)
    O4 0.036(4) 0.057(4) 0.104(6) 0.000(3) 0.022(5) 0.027(4)
    O5 0.064(4) 0.076(4) 0.102(5) -0.016(3) -0.029(4) 0.056(4)
    O6 0.122(5) 0.041(3) 0.067(4) -0.019(3) 0.025(4) -0.009(2)
    O6' 0.066(8) 0.056(7) 0.17(2) 0.030(6) 0.050(12) 0.053(10)
    O5' 0.165(17) 0.095(10) 0.079(9) 0.003(10) 0.026(9) 0.056(8)
    O4' 0.048(8) 0.092(15) 0.160(19) -0.027(9) -0.046(13) 0.078(15)
_geom_special_details
;
All s.u.'s (except the s.u. in the dihedral angle between two l.s. planes) are
estimated using the full covariance matrix. The cell s.u.'s are taken into
account individually in the estimation of s.u.'s in distances, angles and
torsion angles; correlations between s.u.'s in cell parameters are only used
when they are defined by crystal symmetry. An approximate (isotropic)
treatment of cell s.u.'s is used for estimating s.u.'s involving l.s. planes.
;
loop_
    _geom_bond_atom_site_label_1
    _geom_bond_atom_site_label_2
    _geom_bond_site_symmetry_2
    _geom_bond_distance
    _geom_bond_publ_flag
    Ag1 N5 . 2.105(3) y
    Ag1 N3 . 2.121(3) y
    Ag2 N4 . 2.089(3) y
    Ag2 N7 . 2.091(3) y
    C1 C2 . 1.363(5) ?
    C1 C6 . 1.393(5) ?
    C1 S1 . 1.770(3) ?
    C2 C3 . 1.387(5) ?
    C2 H2 . 0.93 ?
    C3 C4 . 1.397(5) ?
    C3 C7 . 1.500(6) ?
    C4 O3 . 1.354(5) ?
    C4 C5 . 1.374(6) ?
    C5 C6 . 1.379(5) ?
    C5 H5 . 0.93 ?
    C6 H6 . 0.93 ?
    C7 O2 . 1.233(6) ?
    C7 O1 . 1.263(5) ?
    C8 C9 . 1.375(6) ?
    C8 C13 . 1.380(5) ?
    C8 H8 . 0.93 ?
    C9 C10 . 1.368(6) ?
    C9 H9 . 0.93 ?
    C10 C11 . 1.389(5) ?
    C10 H10 . 0.93 ?
    C11 C12 . 1.383(5) ?
    C11 H11 . 0.93 ?
    C12 C13 . 1.387(5) ?
    C12 C15 . 1.513(4) ?
    C13 C14 . 1.506(5) ?
    C14 N2 . 1.467(4) ?
    C14 H14A . 0.97 ?
    C14 H14B . 0.97 ?
    C15 N1 . 1.466(5) ?
    C15 H15A . 0.97 ?
    C15 H15B . 0.97 ?
    C16 N1 . 1.355(5) ?
    C16 C34 . 1.361(5) ?
    C16 H35 . 0.93 ?
    C17 N3 . 1.311(5) ?
    C17 N2 . 1.341(4) ?
    C17 H17 . 0.93 ?
    C18 C19 . 1.343(5) ?
    C18 N2 . 1.363(5) ?
    C18 H18 . 0.93 ?
    C19 N3 . 1.360(5) ?
    C19 H19 . 0.93 ?
    C20 N5 . 1.326(5) ?
    C20 N6 . 1.332(4) ?
    C20 H20 . 0.93 ?
    C21 C22 . 1.330(6) ?
    C21 N5 . 1.351(5) ?
    C21 H21 . 0.93 ?
    C22 N6 . 1.364(5) ?
    C22 H22 . 0.93 ?
    C23 N6 . 1.474(4) ?
    C23 C24 . 1.506(4) ?
    C23 H23A . 0.97 ?
    C23 H23B . 0.97 ?
    C24 C29 . 1.387(5) ?
    C24 C25 . 1.392(5) ?
    C25 C26 . 1.388(6) ?
    C25 H25 . 0.93 ?
    C26 C27 . 1.355(7) ?
    C26 H26 . 0.93 ?
    C27 C28 . 1.374(6) ?
    C27 H27 . 0.93 ?
    C28 C29 . 1.393(4) ?
    C28 H28 . 0.93 ?
    C29 C30 . 1.505(5) ?
    C30 N8 . 1.475(4) ?
    C30 H30A . 0.97 ?
    C30 H30B . 0.97 ?
    C31 C32 . 1.332(5) ?
    C31 N8 . 1.372(5) ?
    C31 H31 . 0.93 ?
    C32 N7 . 1.361(5) ?
    C32 H32 . 0.93 ?
    C33 N7 . 1.323(5) ?
    C33 N8 . 1.333(5) ?
    C33 H33 . 0.93 ?
    C34 N4 . 1.365(5) ?
    C34 H36 . 0.93 ?
    C35 N4 . 1.317(5) ?
    C35 N1 . 1.334(5) ?
    C35 H324 . 0.93 ?
    C36 O7 . 1.416(6) ?
    C36 H36A . 0.96 ?
    C36 H36B . 0.96 ?
    C36 H36C . 0.96 ?
    O3 H4A . 0.86(4) ?
    O7 H7A . 0.842(10) ?
    O1W H1A . 0.856(10) ?
    O1W H1B . 0.85(6) ?
    O2W H2A . 0.86(5) ?
    O2W H2B . 0.86(5) ?
    O3W H3B . 0.85(7) ?
    O3W H3A . 0.85(6) ?
    S1 O6' . 1.258(10) ?
    S1 O4 . 1.386(9) ?
    S1 O5 . 1.407(5) ?
    S1 O4' . 1.42(2) ?
    S1 O6 . 1.514(5) ?
    S1 O5' . 1.619(13) ?
loop_
    _geom_angle_atom_site_label_1
    _geom_angle_atom_site_label_2
    _geom_angle_atom_site_label_3
    _geom_angle_site_symmetry_1
    _geom_angle_site_symmetry_3
    _geom_angle
    _geom_angle_publ_flag
    N5 Ag1 N3 . . 176.76(13) y
    N4 Ag2 N7 . . 172.60(13) y
    C2 C1 C6 . . 119.5(3) ?
    C2 C1 S1 . . 120.1(3) ?
    C6 C1 S1 . . 120.4(3) ?
    C1 C2 C3 . . 121.9(3) ?
    C1 C2 H2 . . 119.1 ?
    C3 C2 H2 . . 119.1 ?
    C2 C3 C4 . . 118.2(4) ?
    C2 C3 C7 . . 120.9(4) ?
    C4 C3 C7 . . 120.9(4) ?
    O3 C4 C5 . . 119.2(4) ?
    O3 C4 C3 . . 120.7(4) ?
    C5 C4 C3 . . 120.2(3) ?
    C4 C5 C6 . . 120.8(4) ?
    C4 C5 H5 . . 119.6 ?
    C6 C5 H5 . . 119.6 ?
    C5 C6 C1 . . 119.5(4) ?
    C5 C6 H6 . . 120.2 ?
    C1 C6 H6 . . 120.2 ?
    O2 C7 O1 . . 124.5(5) ?
    O2 C7 C3 . . 118.7(4) ?
    O1 C7 C3 . . 116.8(4) ?
    C9 C8 C13 . . 121.6(4) ?
    C9 C8 H8 . . 119.2 ?
    C13 C8 H8 . . 119.2 ?
    C10 C9 C8 . . 119.8(3) ?
    C10 C9 H9 . . 120.1 ?
    C8 C9 H9 . . 120.1 ?
    C9 C10 C11 . . 119.6(4) ?
    C9 C10 H10 . . 120.2 ?
    C11 C10 H10 . . 120.2 ?
    C12 C11 C10 . . 120.6(4) ?
    C12 C11 H11 . . 119.7 ?
    C10 C11 H11 . . 119.7 ?
    C11 C12 C13 . . 119.6(3) ?
    C11 C12 C15 . . 118.3(3) ?
    C13 C12 C15 . . 122.1(3) ?
    C8 C13 C12 . . 118.8(3) ?
    C8 C13 C14 . . 119.2(3) ?
    C12 C13 C14 . . 122.0(3) ?
    N2 C14 C13 . . 111.9(3) ?
    N2 C14 H14A . . 109.2 ?
    C13 C14 H14A . . 109.2 ?
    N2 C14 H14B . . 109.2 ?
    C13 C14 H14B . . 109.2 ?
    H14A C14 H14B . . 107.9 ?
    N1 C15 C12 . . 112.1(3) ?
    N1 C15 H15A . . 109.2 ?
    C12 C15 H15A . . 109.2 ?
    N1 C15 H15B . . 109.2 ?
    C12 C15 H15B . . 109.2 ?
    H15A C15 H15B . . 107.9 ?
    N1 C16 C34 . . 106.7(4) ?
    N1 C16 H35 . . 126.7 ?
    C34 C16 H35 . . 126.7 ?
    N3 C17 N2 . . 111.2(3) ?
    N3 C17 H17 . . 124.4 ?
    N2 C17 H17 . . 124.4 ?
    C19 C18 N2 . . 106.7(4) ?
    C19 C18 H18 . . 126.6 ?
    N2 C18 H18 . . 126.6 ?
    C18 C19 N3 . . 109.5(4) ?
    C18 C19 H19 . . 125.3 ?
    N3 C19 H19 . . 125.3 ?
    N5 C20 N6 . . 111.1(3) ?
    N5 C20 H20 . . 124.4 ?
    N6 C20 H20 . . 124.4 ?
    C22 C21 N5 . . 111.3(4) ?
    C22 C21 H21 . . 124.3 ?
    N5 C21 H21 . . 124.3 ?
    C21 C22 N6 . . 105.7(4) ?
    C21 C22 H22 . . 127.1 ?
    N6 C22 H22 . . 127.1 ?
    N6 C23 C24 . . 111.8(3) ?
    N6 C23 H23A . . 109.2 ?
    C24 C23 H23A . . 109.2 ?
    N6 C23 H23B . . 109.2 ?
    C24 C23 H23B . . 109.2 ?
    H23A C23 H23B . . 107.9 ?
    C29 C24 C25 . . 118.9(3) ?
    C29 C24 C23 . . 122.8(3) ?
    C25 C24 C23 . . 118.3(3) ?
    C26 C25 C24 . . 120.6(4) ?
    C26 C25 H25 . . 119.7 ?
    C24 C25 H25 . . 119.7 ?
    C27 C26 C25 . . 120.0(4) ?
    C27 C26 H26 . . 120.0 ?
    C25 C26 H26 . . 120.0 ?
    C26 C27 C28 . . 120.4(3) ?
    C26 C27 H27 . . 119.8 ?
    C28 C27 H27 . . 119.8 ?
    C27 C28 C29 . . 120.7(4) ?
    C27 C28 H28 . . 119.7 ?
    C29 C28 H28 . . 119.7 ?
    C24 C29 C28 . . 119.4(3) ?
    C24 C29 C30 . . 122.4(3) ?
    C28 C29 C30 . . 118.2(3) ?
    N8 C30 C29 . . 111.6(3) ?
    N8 C30 H30A . . 109.3 ?
    C29 C30 H30A . . 109.3 ?
    N8 C30 H30B . . 109.3 ?
    C29 C30 H30B . . 109.3 ?
    H30A C30 H30B . . 108.0 ?
    C32 C31 N8 . . 106.3(4) ?
    C32 C31 H31 . . 126.8 ?
    N8 C31 H31 . . 126.8 ?
    C31 C32 N7 . . 110.2(4) ?
    C31 C32 H32 . . 124.9 ?
    N7 C32 H32 . . 124.9 ?
    N7 C33 N8 . . 110.8(3) ?
    N7 C33 H33 . . 124.6 ?
    N8 C33 H33 . . 124.6 ?
    C16 C34 N4 . . 108.6(4) ?
    C16 C34 H36 . . 125.7 ?
    N4 C34 H36 . . 125.7 ?
    N4 C35 N1 . . 111.0(4) ?
    N4 C35 H324 . . 124.5 ?
    N1 C35 H324 . . 124.5 ?
    O7 C36 H36A . . 109.5 ?
    O7 C36 H36B . . 109.5 ?
    H36A C36 H36B . . 109.5 ?
    O7 C36 H36C . . 109.5 ?
    H36A C36 H36C . . 109.5 ?
    H36B C36 H36C . . 109.5 ?
    C35 N1 C16 . . 107.4(3) ?
    C35 N1 C15 . . 125.4(4) ?
    C16 N1 C15 . . 127.1(3) ?
    C17 N2 C18 . . 106.6(3) ?
    C17 N2 C14 . . 126.4(3) ?
    C18 N2 C14 . . 127.0(3) ?
    C17 N3 C19 . . 106.0(3) ?
    C17 N3 Ag1 . . 127.2(3) ?
    C19 N3 Ag1 . . 126.6(3) ?
    C35 N4 C34 . . 106.2(3) ?
    C35 N4 Ag2 . . 124.1(3) ?
    C34 N4 Ag2 . . 129.6(3) ?
    C20 N5 C21 . . 104.6(3) ?
    C20 N5 Ag1 . . 130.7(3) ?
    C21 N5 Ag1 . . 124.5(3) ?
    C20 N6 C22 . . 107.2(3) ?
    C20 N6 C23 . . 126.2(3) ?
    C22 N6 C23 . . 126.6(3) ?
    C33 N7 C32 . . 105.6(3) ?
    C33 N7 Ag2 . . 126.2(3) ?
    C32 N7 Ag2 . . 128.2(3) ?
    C33 N8 C31 . . 107.1(3) ?
    C33 N8 C30 . . 125.6(3) ?
    C31 N8 C30 . . 127.3(3) ?
    C4 O3 H4A . . 108(4) ?
    C36 O7 H7A . . 108(3) ?
    H1A O1W H1B . . 104(6) ?
    H2A O2W H2B . . 104(5) ?
    H3B O3W H3A . . 105(7) ?
    O6' S1 O4 . . 138.1(6) ?
    O6' S1 O5 . . 57.8(9) ?
    O4 S1 O5 . . 117.4(5) ?
    O6' S1 O4' . . 123.3(13) ?
    O5 S1 O4' . . 140.5(9) ?
    O6' S1 O6 . . 52.4(9) ?
    O4 S1 O6 . . 111.7(4) ?
    O5 S1 O6 . . 110.1(5) ?
    O4' S1 O6 . . 82.2(10) ?
    O6' S1 O5' . . 110.1(10) ?
    O4 S1 O5' . . 66.9(7) ?
    O5 S1 O5' . . 55.4(6) ?
    O4' S1 O5' . . 97.3(10) ?
    O6 S1 O5' . . 154.3(5) ?
    O6' S1 C1 . . 115.0(5) ?
    O4 S1 C1 . . 106.3(4) ?
    O5 S1 C1 . . 106.6(2) ?
    O4' S1 C1 . . 106.4(9) ?
    O6 S1 C1 . . 103.6(2) ?
    O5' S1 C1 . . 101.2(5) ?
loop_
    _geom_torsion_atom_site_label_1
    _geom_torsion_atom_site_label_2
    _geom_torsion_atom_site_label_3
    _geom_torsion_atom_site_label_4
    _geom_torsion_site_symmetry_1
    _geom_torsion_site_symmetry_2
    _geom_torsion_site_symmetry_3
    _geom_torsion_site_symmetry_4
    _geom_torsion
    _geom_torsion_publ_flag
    C6 C1 C2 C3 . . . . 0.3(5) ?
    S1 C1 C2 C3 . . . . -178.2(3) ?
    C1 C2 C3 C4 . . . . 1.2(5) ?
    C1 C2 C3 C7 . . . . -179.5(4) ?
    C2 C3 C4 O3 . . . . 178.4(3) ?
    C7 C3 C4 O3 . . . . -0.9(6) ?
    C2 C3 C4 C5 . . . . -1.9(6) ?
    C7 C3 C4 C5 . . . . 178.8(4) ?
    O3 C4 C5 C6 . . . . -179.1(4) ?
    C3 C4 C5 C6 . . . . 1.2(6) ?
    C4 C5 C6 C1 . . . . 0.3(6) ?
    C2 C1 C6 C5 . . . . -1.1(6) ?
    S1 C1 C6 C5 . . . . 177.4(3) ?
    C2 C3 C7 O2 . . . . -1.7(7) ?
    C4 C3 C7 O2 . . . . 177.6(5) ?
    C2 C3 C7 O1 . . . . -179.3(4) ?
    C4 C3 C7 O1 . . . . -0.1(6) ?
    C13 C8 C9 C10 . . . . -0.3(6) ?
    C8 C9 C10 C11 . . . . 0.1(6) ?
    C9 C10 C11 C12 . . . . 0.0(6) ?
    C10 C11 C12 C13 . . . . 0.2(5) ?
    C10 C11 C12 C15 . . . . 179.4(3) ?
    C9 C8 C13 C12 . . . . 0.5(5) ?
    C9 C8 C13 C14 . . . . -178.5(3) ?
    C11 C12 C13 C8 . . . . -0.4(5) ?
    C15 C12 C13 C8 . . . . -179.6(3) ?
    C11 C12 C13 C14 . . . . 178.6(3) ?
    C15 C12 C13 C14 . . . . -0.6(5) ?
    C8 C13 C14 N2 . . . . 98.4(4) ?
    C12 C13 C14 N2 . . . . -80.5(4) ?
    C11 C12 C15 N1 . . . . -94.9(4) ?
    C13 C12 C15 N1 . . . . 84.3(4) ?
    N2 C18 C19 N3 . . . . 1.0(6) ?
    N5 C21 C22 N6 . . . . 0.4(6) ?
    N6 C23 C24 C29 . . . . -83.6(4) ?
    N6 C23 C24 C25 . . . . 97.4(4) ?
    C29 C24 C25 C26 . . . . 0.0(5) ?
    C23 C24 C25 C26 . . . . 179.0(3) ?
    C24 C25 C26 C27 . . . . 0.3(6) ?
    C25 C26 C27 C28 . . . . -1.0(6) ?
    C26 C27 C28 C29 . . . . 1.4(6) ?
    C25 C24 C29 C28 . . . . 0.4(5) ?
    C23 C24 C29 C28 . . . . -178.5(3) ?
    C25 C24 C29 C30 . . . . 179.9(3) ?
    C23 C24 C29 C30 . . . . 0.9(5) ?
    C27 C28 C29 C24 . . . . -1.1(5) ?
    C27 C28 C29 C30 . . . . 179.4(3) ?
    C24 C29 C30 N8 . . . . 84.9(4) ?
    C28 C29 C30 N8 . . . . -95.6(4) ?
    N8 C31 C32 N7 . . . . 0.3(5) ?
    N1 C16 C34 N4 . . . . 0.4(5) ?
    N4 C35 N1 C16 . . . . 0.1(4) ?
    N4 C35 N1 C15 . . . . -179.0(3) ?
    C34 C16 N1 C35 . . . . -0.3(5) ?
    C34 C16 N1 C15 . . . . 178.8(4) ?
    C12 C15 N1 C35 . . . . -133.8(4) ?
    C12 C15 N1 C16 . . . . 47.3(5) ?
    N3 C17 N2 C18 . . . . 1.3(5) ?
    N3 C17 N2 C14 . . . . -177.9(3) ?
    C19 C18 N2 C17 . . . . -1.4(5) ?
    C19 C18 N2 C14 . . . . 177.8(4) ?
    C13 C14 N2 C17 . . . . 151.7(3) ?
    C13 C14 N2 C18 . . . . -27.4(6) ?
    N2 C17 N3 C19 . . . . -0.7(5) ?
    N2 C17 N3 Ag1 . . . . 174.1(2) ?
    C18 C19 N3 C17 . . . . -0.2(5) ?
    C18 C19 N3 Ag1 . . . . -175.0(3) ?
    N1 C35 N4 C34 . . . . 0.2(4) ?
    N1 C35 N4 Ag2 . . . . 178.2(2) ?
    C16 C34 N4 C35 . . . . -0.4(5) ?
    C16 C34 N4 Ag2 . . . . -178.3(3) ?
    N6 C20 N5 C21 . . . . -0.5(4) ?
    N6 C20 N5 Ag1 . . . . 176.2(2) ?
    C22 C21 N5 C20 . . . . 0.0(6) ?
    C22 C21 N5 Ag1 . . . . -176.9(3) ?
    N5 C20 N6 C22 . . . . 0.7(4) ?
    N5 C20 N6 C23 . . . . -179.3(3) ?
    C21 C22 N6 C20 . . . . -0.7(5) ?
    C21 C22 N6 C23 . . . . 179.4(4) ?
    C24 C23 N6 C20 . . . . 140.9(3) ?
    C24 C23 N6 C22 . . . . -39.1(5) ?
    N8 C33 N7 C32 . . . . 1.0(4) ?
    N8 C33 N7 Ag2 . . . . 179.6(2) ?
    C31 C32 N7 C33 . . . . -0.8(5) ?
    C31 C32 N7 Ag2 . . . . -179.3(3) ?
    N7 C33 N8 C31 . . . . -0.9(4) ?
    N7 C33 N8 C30 . . . . 179.8(3) ?
    C32 C31 N8 C33 . . . . 0.3(5) ?
    C32 C31 N8 C30 . . . . 179.7(4) ?
    C29 C30 N8 C33 . . . . -133.9(3) ?
    C29 C30 N8 C31 . . . . 46.9(5) ?
    C2 C1 S1 O6' . . . . 154.7(11) ?
    C6 C1 S1 O6' . . . . -23.8(11) ?
    C2 C1 S1 O4 . . . . -33.0(5) ?
    C6 C1 S1 O4 . . . . 148.5(5) ?
    C2 C1 S1 O5 . . . . 93.0(5) ?
    C6 C1 S1 O5 . . . . -85.5(5) ?
    C2 C1 S1 O4' . . . . -65.1(11) ?
    C6 C1 S1 O4' . . . . 116.4(11) ?
    C2 C1 S1 O6 . . . . -150.8(4) ?
    C6 C1 S1 O6 . . . . 30.7(5) ?
    C2 C1 S1 O5' . . . . 36.1(7) ?
    C6 C1 S1 O5' . . . . -142.4(7) ?
loop_
    _geom_hbond_atom_site_label_D
    _geom_hbond_atom_site_label_H
    _geom_hbond_atom_site_label_A
    _geom_hbond_site_symmetry_A
    _geom_hbond_distance_DH
    _geom_hbond_distance_HA
    _geom_hbond_distance_DA
    _geom_hbond_angle_DHA
    O1W H1B O3W . 0.85(6) 2.35(5) 2.892(9) 122(4)
    O2W H2A O1 . 0.86(5) 2.52(6) 3.063(7) 122(6)
    O3 H4A O1 . 0.86(4) 1.71(3) 2.486(6) 149(5)
    O7 H7A O6 1_554 0.840(10)
                            1.88(2) 2.697(6) 164(4)
    O2W H2B O1W 2_556 0.86(5) 2.24(5) 2.790(9) 122(4)
    O3W H3A O3W 2_566 0.85(6) 2.52(4) 3.053(10) 122(2)
