# Supplementary material for: Bis[μ-1,2-bis­(1H-imidazol-1-ylmeth­yl)benzene-κ2 N 3:N 3′]disilver(I) 3-carboxyl­ato-4-hydroxy­benzene­sulfonate methanol solvate trihydrate
Source: Acta Crystallogr Sect E Struct Rep Online. 2009 Aug 8;65(Pt 9):m1042–3. doi: 10.1107/S1600536809030268 (PMC2970038; doi:10.1107/S1600536809030268)
Supplement: Supplementary file 2 [file e-65-m1042-Isup2.hkl]

#
# h,k,l, Fc-squared, Fo-squared, sigma(Fo-squared) and status flag
#
data_I
_shelx_title ' P-1 in P-1'
_shelx_refln_list_code          4
_shelx_F_calc_maximum      322.75
_exptl_crystal_F_000      1008.00
_reflns_d_resolution_high  0.7700
 
loop_
 _symmetry_equiv_pos_as_xyz
 'x, y, z'
 '-x, -y, -z'
 
_cell_length_a     8.9959
_cell_length_b    13.9467
_cell_length_c    16.0085
_cell_angle_alpha 102.707
_cell_angle_beta   92.366
_cell_angle_gamma  91.339
 
_shelx_F_squared_multiplier     1.000
 
loop_
 _refln_index_h
 _refln_index_k
 _refln_index_l
 _refln_F_squared_calc
 _refln_F_squared_meas
 _refln_F_squared_sigma
 _refln_observed_status
   2   0   0    61379.91    69164.30   1464.24 o
   3   0   0    25348.37    29057.52    340.04 o
   4   0   0    17029.70    18746.37    204.41 o
   5   0   0    10929.46    11356.97    166.77 o
   6   0   0     1533.32     1554.95     28.69 o
   7   0   0      172.45      241.29     29.99 o
   8   0   0        3.40        3.10      9.55 o
   9   0   0       23.56       30.32     11.78 o
  10   0   0      527.43      539.12     16.77 o
  11   0   0        5.52       12.72     10.41 o
 -11   1   0       24.53       32.15     14.05 o
 -10   1   0      178.34      189.53     13.40 o
  -9   1   0        4.99       10.77      8.77 o
  -8   1   0      147.81      127.43     11.81 o
  -7   1   0      232.68      268.15     28.07 o
  -6   1   0       18.68       11.25     11.32 o
  -5   1   0     3009.17     2983.81     84.21 o
  -4   1   0      254.71      271.75     15.43 o
  -3   1   0     1334.25     1207.72     28.00 o
  -2   1   0     1097.59     1219.72     22.11 o
   2   1   0       18.94        7.15      5.52 o
   3   1   0      407.10      480.68     11.32 o
   4   1   0      273.91      271.84      9.37 o
   5   1   0       18.10       23.69     12.02 o
   6   1   0      614.75      604.66     16.28 o
   7   1   0        4.51        3.87      8.11 o
   8   1   0       94.91      103.55     16.55 o
   9   1   0      155.11      182.45     12.97 o
  10   1   0       47.99       80.17     31.77 o
  11   1   0      169.18      248.89     37.42 o
 -11   2   0        1.02       15.29     13.32 o
 -10   2   0       30.96       35.45     10.08 o
  -9   2   0        1.46       -9.37      9.37 o
  -8   2   0      114.44      120.36     10.62 o
  -7   2   0        0.28        9.19      8.35 o
  -6   2   0      161.61      147.03     18.71 o
  -5   2   0     2755.83     2877.66     67.88 o
  -4   2   0     1367.16     1406.87     30.19 o
  -3   2   0      725.27      721.78     49.72 o
  -2   2   0     1736.21     1577.73     28.79 o
  -1   2   0     2201.04     2051.16     24.24 o
   0   2   0     1196.26     1271.46     16.36 o
   1   2   0     2973.20     2714.04     23.13 o
   2   2   0      167.05      174.07     14.77 o
   3   2   0     3771.46     3764.34     29.07 o
   4   2   0      141.25      157.04     13.75 o
   5   2   0       81.54       96.90     19.56 o
   6   2   0      518.90      525.85     30.61 o
   7   2   0      111.53      113.46     15.74 o
   8   2   0       69.78       67.06     10.23 o
   9   2   0      274.73      381.57     20.46 o
  10   2   0       36.87       62.18     14.22 o
  11   2   0       51.28       54.00     11.52 o
 -11   3   0        0.04       34.53     18.51 o
 -10   3   0       38.04       42.87     10.50 o
  -9   3   0        1.83       -6.65     10.13 o
  -8   3   0      120.08      178.78     35.89 o
  -7   3   0      310.18      347.02     18.62 o
  -6   3   0       18.85       53.41     17.21 o
  -5   3   0     1598.06     1589.49     36.33 o
  -4   3   0      414.98      462.41     19.04 o
  -3   3   0     1450.04     1358.59     28.45 o
  -2   3   0      960.69      970.94     26.48 o
  -1   3   0       30.91       22.46     11.98 o
   0   3   0     2848.07     3165.95     44.46 o
   1   3   0     4951.65     5123.74     86.73 o
   2   3   0      110.88      139.66     10.92 o
   3   3   0      157.34      165.68     12.50 o
   4   3   0     1847.15     1889.32     18.29 o
   5   3   0      962.67      964.35     18.62 o
   6   3   0      680.97      709.32     15.01 o
   7   3   0       34.21       38.51     14.20 o
   8   3   0        7.43        1.77     21.99 o
   9   3   0      121.21      121.32     13.67 o
  10   3   0        3.26       26.52      9.34 o
  11   3   0       24.55        6.66     11.55 o
 -11   4   0       30.56       34.02     15.77 o
 -10   4   0       63.06       68.42     25.37 o
  -9   4   0       16.13       32.75     16.41 o
  -8   4   0       31.85       18.58     14.47 o
  -7   4   0      108.11      121.70     21.44 o
  -6   4   0     2516.74     2440.44     51.63 o
  -5   4   0    10654.02    11114.05    175.11 o
  -4   4   0    11563.86    11760.76    260.89 o
  -3   4   0    16756.24    17076.57    200.61 o
  -2   4   0    28209.82    30021.29    368.28 o
  -1   4   0   102087.87   118935.70   2103.71 o
   0   4   0   104169.49   115890.14   2004.15 o
   1   4   0   102978.25   118858.76   2071.64 o
   2   4   0    28985.33    30910.18    308.63 o
   3   4   0    12264.52    12531.38    113.21 o
   4   4   0    17744.13    17899.70    148.57 o
   5   4   0     7888.65     8366.89     67.06 o
   6   4   0     3830.93     3651.47     37.46 o
   7   4   0      118.65      191.79     20.06 o
   8   4   0       50.22       26.59     10.88 o
   9   4   0      315.15      371.53     99.16 o
  10   4   0        5.59       -5.44      9.44 o
  11   4   0       81.53      109.64     20.63 o
 -11   5   0       39.29      118.25     18.58 o
 -10   5   0        0.29       -5.64     10.66 o
  -9   5   0      183.37      208.28     31.14 o
  -8   5   0        0.31        3.55     18.58 o
  -7   5   0      325.38      355.95     27.86 o
  -6   5   0      482.65      490.36     49.65 o
  -5   5   0       74.54      142.51     34.56 o
  -4   5   0     4309.80     4378.58    130.65 o
  -3   5   0        7.12       38.95     15.81 o
  -2   5   0     4114.81     4085.11     70.62 o
  -1   5   0       59.59       78.74     15.49 o
   0   5   0      984.67     1050.88     25.82 o
   1   5   0      436.29      371.20     18.88 o
   2   5   0      975.55      982.68     23.56 o
   3   5   0      321.07      362.23     17.17 o
   4   5   0       45.71       52.28     13.19 o
   5   5   0      684.08      637.97     28.16 o
   6   5   0       21.94       39.20      8.78 o
   7   5   0        0.22        2.47      7.92 o
   8   5   0        1.33       -9.96      9.96 o
   9   5   0        9.32       18.93     14.14 o
  10   5   0       97.53       50.14     65.43 o
  11   5   0        0.42        4.99     18.47 o
 -11   6   0       14.42       91.33     81.75 o
 -10   6   0       33.21       61.33     24.18 o
  -9   6   0      283.49      286.24     16.92 o
  -8   6   0      259.71      186.03     27.59 o
  -7   6   0       84.87      104.35     25.00 o
  -6   6   0      438.32      407.90     25.07 o
  -5   6   0       20.05       17.89     13.61 o
  -4   6   0      268.48      258.95     21.84 o
  -3   6   0       61.02       72.02     22.54 o
  -2   6   0        1.81        4.90     12.34 o
  -1   6   0      262.79      286.46     24.86 o
   0   6   0      274.31      342.44     22.32 o
   1   6   0       67.75       65.09     14.10 o
   2   6   0     1169.01     1160.65     22.12 o
   3   6   0        1.60        4.88      9.05 o
   4   6   0      411.46      473.08     14.96 o
   5   6   0      207.20      226.12     22.81 o
   6   6   0        3.59        4.67     10.74 o
   7   6   0      511.68      560.89     29.05 o
   8   6   0        0.51        1.44     10.94 o
   9   6   0       75.72       84.48     14.72 o
  10   6   0        0.67        7.24     30.46 o
 -10   7   0        5.57      -25.95     25.95 o
  -9   7   0       59.35      114.46     27.86 o
  -8   7   0       63.80       50.26     44.39 o
  -7   7   0      273.26      308.03     26.57 o
  -6   7   0      445.68      406.29     21.82 o
  -5   7   0      119.50      219.60     36.33 o
  -4   7   0      361.90      402.56     20.85 o
  -3   7   0     2081.10     2024.37     71.98 o
  -2   7   0     1386.00     1289.24     28.73 o
  -1   7   0      700.76      608.59     22.51 o
   0   7   0      189.57      196.90     21.77 o
   1   7   0      674.60      654.34     22.20 o
   2   7   0       10.74       20.69     12.02 o
   3   7   0      191.90      219.89     15.78 o
   4   7   0      302.04      336.05     15.06 o
   5   7   0      764.89      792.20     20.02 o
   6   7   0        1.47       -1.23      9.69 o
   7   7   0        8.72       -6.33     14.24 o
   8   7   0       18.78        7.24     11.74 o
   9   7   0        5.73       32.82     13.86 o
  10   7   0       20.64       18.75     17.27 o
 -10   8   0        0.09       -0.55     42.07 o
  -9   8   0        0.05      -26.23     26.23 o
  -8   8   0        1.55       26.91     26.36 o
  -7   8   0       27.56      -12.01     19.90 o
  -6   8   0     1310.12     1329.48     47.60 o
  -5   8   0     3890.06     3830.89     93.29 o
  -4   8   0     3706.36     3788.38     64.82 o
  -3   8   0     9422.00     9405.91    118.35 o
  -2   8   0     8805.57     9027.38    108.62 o
  -1   8   0    17593.19    17338.24    224.43 o
   0   8   0    25237.95    24941.39    312.63 o
   1   8   0    16155.72    15923.10    203.48 o
   2   8   0    11807.66    11925.37    114.87 o
   3   8   0     9406.60     9152.78     89.04 o
   4   8   0     3782.19     3635.03     59.31 o
   5   8   0     3963.74     4002.88     54.20 o
   6   8   0      874.08      826.50     47.00 o
   7   8   0      294.51      322.77     47.90 o
   8   8   0       33.43       18.95     11.40 o
   9   8   0        3.14        2.78     11.97 o
  10   8   0       29.82       25.69     18.83 o
 -10   9   0        4.60      -29.23     29.23 o
  -9   9   0       29.76      -28.82     28.82 o
  -8   9   0       85.93      111.41     21.65 o
  -7   9   0       41.48       33.74     20.97 o
  -6   9   0       58.42       87.05     19.47 o
  -5   9   0      844.60      748.40     29.09 o
  -4   9   0      355.19      414.09     31.61 o
  -3   9   0      679.05      634.49     42.68 o
  -2   9   0      266.45      332.55     23.67 o
  -1   9   0      243.56      300.57     41.59 o
   0   9   0      538.64      548.42     33.67 o
   1   9   0        3.50        9.80     16.02 o
   2   9   0      369.10      356.84     18.82 o
   3   9   0       22.74       40.24     14.87 o
   4   9   0        0.55       23.32     14.17 o
   5   9   0      143.85      189.53     14.94 o
   6   9   0      142.73      169.75     37.02 o
   7   9   0      111.53       79.78     23.35 o
   8   9   0        8.15       12.98     11.49 o
   9   9   0       11.56       19.28     11.81 o
  -9  10   0        0.03      127.57     62.15 o
  -8  10   0        9.27       20.03     23.20 o
  -7  10   0        0.16       10.89     18.66 o
  -6  10   0      157.31      118.98     30.60 o
  -5  10   0        5.62        0.46     23.70 o
  -4  10   0       44.06       24.38     18.80 o
  -3  10   0       18.64       18.51     21.81 o
  -2  10   0        5.81      -22.30     22.30 o
  -1  10   0       10.13        4.28     22.06 o
   0  10   0      630.82      621.96     35.03 o
   1  10   0      539.39      467.32     32.66 o
   2  10   0        3.63       -2.13     14.08 o
   3  10   0       78.17       70.94     16.65 o
   4  10   0      511.35      484.45     27.87 o
   5  10   0       62.15       63.72     13.83 o
   6  10   0      536.88      540.44     22.58 o
   7  10   0        2.42        0.67     14.52 o
   8  10   0       11.16        9.06     13.41 o
   9  10   0       19.99        9.05     13.72 o
  -9  11   0        8.01      -25.82     32.51 o
  -8  11   0      114.16      149.39     47.46 o
  -7  11   0      127.34      123.42     38.59 o
  -6  11   0       58.81       93.71     39.91 o
  -5  11   0      460.59      460.43     51.15 o
  -4  11   0      157.47      167.00     28.56 o
  -3  11   0     1041.23      983.91     35.32 o
  -2  11   0      275.56      402.84     44.53 o
  -1  11   0      395.81      442.32     83.93 o
   0  11   0       45.52       66.80     21.19 o
   1  11   0        3.94       -5.70     17.64 o
   2  11   0      261.56      241.40     18.73 o
   3  11   0        0.12       -4.79     13.27 o
   4  11   0       34.21       33.63     16.23 o
   5  11   0        3.22        0.73     16.73 o
   6  11   0        5.78       22.28     15.09 o
   7  11   0        0.97      -18.79     18.79 o
   8  11   0        8.22        7.38     18.03 o
  -8  12   0        0.89       14.67     28.43 o
  -7  12   0       55.83        9.04     27.06 o
  -6  12   0       14.97       21.14     41.25 o
  -5  12   0      141.19       84.44     28.42 o
  -4  12   0     1357.30     1341.76     41.95 o
  -3  12   0     1533.56     1681.60     77.31 o
  -2  12   0     4308.64     4391.67     85.45 o
  -1  12   0     3084.32     2951.59     57.71 o
   0  12   0     6105.16     5844.95     88.25 o
   1  12   0     4850.52     4695.74     85.92 o
   2  12   0     3664.06     3749.37     87.41 o
   3  12   0     1942.89     1900.92     44.46 o
   4  12   0      743.22      697.95     24.00 o
   5  12   0      221.95      223.66     24.54 o
   6  12   0      456.39      492.21     23.49 o
   7  12   0       26.57       38.32     14.53 o
   8  12   0       28.19       67.54     15.10 o
  -8  13   0        0.66       14.50     36.61 o
  -7  13   0       57.83       56.92     65.49 o
  -6  13   0       48.75      105.54     26.78 o
  -5  13   0       82.96       46.12     24.64 o
  -4  13   0      407.65      327.87     96.02 o
  -3  13   0       52.86       68.03     24.73 o
  -2  13   0      159.78      165.87     26.87 o
  -1  13   0      144.55      138.79     25.78 o
   0  13   0        9.31        9.76     37.49 o
   1  13   0      362.36      381.63     58.60 o
   2  13   0       24.41       27.52     16.71 o
   3  13   0       31.62       34.20     16.52 o
   4  13   0       45.90       50.12     18.12 o
   5  13   0        4.30       10.83     14.50 o
   6  13   0       56.47       46.42     21.21 o
   7  13   0       12.84       11.76     22.73 o
  -7  14   0        2.72       18.95     53.27 o
  -6  14   0        0.33      -23.29     25.02 o
  -5  14   0       19.15      -20.63     34.35 o
  -4  14   0       20.20       11.96     23.83 o
  -3  14   0        0.36      -22.66     28.65 o
  -2  14   0        0.51       -7.31     44.80 o
  -1  14   0       27.18       49.67     23.97 o
   0  14   0       55.53       43.47     23.33 o
   1  14   0        0.06        5.39     42.41 o
   2  14   0       85.75       35.90     20.65 o
   3  14   0       19.33       54.11     20.05 o
   4  14   0       14.50       28.38     17.06 o
   5  14   0      129.33      152.97     18.92 o
   6  14   0        1.04      -22.73     27.30 o
  -6  15   0       94.24       76.93     58.53 o
  -5  15   0       56.33       32.08     36.88 o
  -4  15   0      290.59      254.77    115.96 o
  -3  15   0       90.74       89.66     36.84 o
  -2  15   0      214.91      378.70     71.85 o
  -1  15   0      200.41      181.64     43.30 o
   0  15   0        9.28       23.55     42.14 o
   1  15   0      253.86      283.75     28.41 o
   2  15   0        6.72       29.73     25.31 o
   3  15   0       35.25       21.96     23.80 o
   4  15   0       21.12       52.62     21.08 o
   5  15   0        0.91       15.41     22.56 o
  -5  16   0       45.27       83.01     37.39 o
  -4  16   0      104.79       90.88     40.50 o
  -3  16   0      580.28      572.92    184.46 o
  -2  16   0      501.49      521.48     39.13 o
  -1  16   0      584.50      681.20    116.03 o
   0  16   0     1044.64      981.14     55.61 o
   1  16   0      528.74      564.80     33.15 o
   2  16   0      966.06     1012.87     39.84 o
   3  16   0      308.16      328.16     29.15 o
   4  16   0      129.95      136.29     31.06 o
  -3  17   0       17.78      -22.73     28.73 o
  -2  17   0       65.78      107.42     38.24 o
  -1  17   0        4.25       13.73     55.66 o
   0  17   0       65.53       22.19     28.93 o
   1  17   0        3.38       -8.14     20.25 o
   2  17   0       32.77       65.74     22.55 o
  -3 -17   1      130.97      110.86     25.19 o
  -2 -17   1      139.79      135.35     26.19 o
  -1 -17   1      103.31       62.48     29.52 o
   0 -17   1      281.01      319.36     39.31 o
   1 -17   1       89.72       83.43     29.03 o
   2 -17   1      215.61      190.60     43.12 o
   3 -17   1       59.17       58.62     36.45 o
  -4 -16   1       20.31       52.44     21.36 o
  -3 -16   1        0.10      -16.50     17.94 o
  -2 -16   1       62.91      108.46     21.49 o
  -1 -16   1       29.93       20.38     19.12 o
   0 -16   1       49.52       37.49     22.84 o
   1 -16   1       31.88       55.62     28.55 o
   2 -16   1        2.46      -11.70     29.03 o
   3 -16   1        1.22       15.07     57.37 o
   4 -16   1       38.67      108.72     36.92 o
   5 -16   1        7.87       -0.97     24.99 o
  -6 -15   1       60.32       50.85     21.09 o
  -5 -15   1        0.23       11.18     21.98 o
  -4 -15   1      161.82      133.83     22.30 o
  -3 -15   1        8.71       15.87     30.69 o
  -2 -15   1      242.53      330.91     28.35 o
  -1 -15   1      534.43      612.03     53.40 o
   0 -15   1      344.44      382.94     44.19 o
   1 -15   1      752.69      723.51     47.86 o
   2 -15   1      333.66      365.91     33.23 o
   3 -15   1      503.28      572.37    119.04 o
   4 -15   1      423.10      417.87     74.99 o
   5 -15   1      233.26      374.93    150.86 o
   6 -15   1      217.20      220.25     43.38 o
  -6 -14   1       11.21       28.85     15.04 o
  -5 -14   1        3.36       -2.58     18.44 o
  -4 -14   1      122.61       98.25     17.79 o
  -3 -14   1        5.57       19.92     16.04 o
  -2 -14   1        2.32        5.52     15.60 o
  -1 -14   1       22.70       14.43     18.00 o
   0 -14   1        9.31        2.75     23.45 o
   1 -14   1      112.92      139.63     37.36 o
   2 -14   1        1.86       19.59     22.51 o
   3 -14   1       22.31       -2.53     21.06 o
   4 -14   1        0.61        9.25     26.68 o
   5 -14   1        1.16        5.46     23.13 o
   6 -14   1       62.10       33.86     25.96 o
   7 -14   1        0.08      -25.07     45.17 o
  -7 -13   1       56.28       83.36     32.56 o
  -6 -13   1      318.96      279.65     26.00 o
  -5 -13   1       69.97       89.00     15.96 o
  -4 -13   1      537.47      563.52     39.48 o
  -3 -13   1      266.84      254.45     24.28 o
  -2 -13   1      763.71      710.10     43.12 o
  -1 -13   1     1001.24      999.84     28.40 o
   0 -13   1      674.87      669.55     31.87 o
   1 -13   1     1209.63     1271.92     43.30 o
   2 -13   1      602.40      618.45     33.00 o
   3 -13   1      748.22      691.69     41.30 o
   4 -13   1      526.40      486.41     33.45 o
   5 -13   1      206.73      218.15     33.86 o
   6 -13   1       89.04      145.90     59.42 o
   7 -13   1        2.11      -17.44     23.39 o
   8 -13   1        4.74       35.46     25.11 o
  -8 -12   1        0.18        1.64     15.61 o
  -7 -12   1        8.32       -4.87     16.63 o
  -6 -12   1        4.57        6.65     14.32 o
  -5 -12   1      135.96      103.90     15.39 o
  -4 -12   1       62.07       73.81     14.99 o
  -3 -12   1       41.32       37.73     16.96 o
  -2 -12   1        3.23       12.75     16.49 o
  -1 -12   1       47.88       22.78     19.12 o
   0 -12   1        4.38       25.07     21.85 o
   1 -12   1        6.98        8.28     20.69 o
   2 -12   1       62.10       62.28     22.73 o
   3 -12   1       14.99        8.53     19.75 o
   4 -12   1        0.15       -2.19     19.69 o
   5 -12   1       90.59      105.94     24.75 o
   6 -12   1       13.94       22.07     25.72 o
   7 -12   1      105.14      124.27     25.89 o
   8 -12   1       19.00       16.78     22.68 o
  -8 -11   1       21.08       16.99     21.15 o
  -7 -11   1        0.38       21.10     14.15 o
  -6 -11   1       58.26       84.30     14.15 o
  -5 -11   1      249.14      290.20     60.35 o
  -4 -11   1       62.96       64.62     15.79 o
  -3 -11   1      558.30      583.18     23.59 o
  -2 -11   1      369.80      417.72     19.68 o
  -1 -11   1      408.07      541.85     69.18 o
   0 -11   1     4668.95     4637.60     90.42 o
   1 -11   1      714.95      755.63     38.24 o
   2 -11   1     3181.37     3021.34     54.50 o
   3 -11   1     1849.23     1794.87     42.72 o
   4 -11   1     1543.10     1516.80     45.89 o
   5 -11   1     2044.38     2009.93     47.45 o
   6 -11   1      329.64      295.46     27.20 o
   7 -11   1      263.56      280.47     27.51 o
   8 -11   1        0.28      -15.44     24.84 o
   9 -11   1        2.63      129.76     66.66 o
  -9 -10   1       12.57        6.68     12.85 o
  -8 -10   1       84.85      100.35     13.47 o
  -7 -10   1        6.34        9.63     12.96 o
  -6 -10   1       22.34       38.29     12.65 o
  -5 -10   1     1259.27     1250.96     27.46 o
  -4 -10   1        0.02       11.85     16.11 o
  -3 -10   1        2.09      -17.94     17.94 o
  -2 -10   1      119.25      170.88     37.83 o
  -1 -10   1      172.17      144.17     23.64 o
   0 -10   1      189.26      165.39     20.93 o
   1 -10   1        3.50        6.05     21.45 o
   2 -10   1      157.05      134.58     43.09 o
   3 -10   1       99.54       76.04     20.28 o
   4 -10   1       12.02       12.57     18.08 o
   5 -10   1      422.02      490.52     31.99 o
   6 -10   1        8.80       33.90     19.37 o
   7 -10   1       34.47       13.16     19.06 o
   8 -10   1       28.68       -1.09     27.18 o
   9 -10   1        6.37      -31.28     31.28 o
  -9  -9   1       17.39       16.39     12.17 o
  -8  -9   1      124.59      176.20     27.14 o
  -7  -9   1       88.64       73.05     14.36 o
  -6  -9   1      175.40      171.83     16.06 o
  -5  -9   1      597.49      608.69     20.29 o
  -4  -9   1      761.91      739.17     25.90 o
  -3  -9   1     1912.78     1899.27     46.20 o
  -2  -9   1     2603.15     2441.28     43.23 o
  -1  -9   1     4274.96     4221.39    107.97 o
   0  -9   1     8425.54     8355.36    114.69 o
   1  -9   1     3240.73     3271.86     51.36 o
   2  -9   1     3255.20     3174.25     50.86 o
   3  -9   1     2389.13     2503.98     45.51 o
   4  -9   1     1222.87     1215.89     33.13 o
   5  -9   1      536.16      562.02     33.93 o
   6  -9   1        2.82       33.32     37.36 o
   7  -9   1      208.37      188.04     22.51 o
   8  -9   1       30.53       58.05     30.05 o
   9  -9   1        0.26      -29.91     29.91 o
  10  -9   1        1.93       30.46     52.18 o
 -10  -8   1      171.72       85.50     15.62 o
  -9  -8   1       50.50       57.87     14.59 o
  -8  -8   1      152.33      166.18     14.36 o
  -7  -8   1       11.34       -0.17     12.86 o
  -6  -8   1       64.43       45.44     19.53 o
  -5  -8   1       55.67       38.80     12.87 o
  -4  -8   1      167.49      222.64     15.59 o
  -3  -8   1     1893.89     1854.78     26.84 o
  -2  -8   1      222.45      215.67     16.36 o
  -1  -8   1      118.02      151.33     21.15 o
   0  -8   1     2556.39     2764.19     42.17 o
   1  -8   1      454.22      488.87     26.91 o
   2  -8   1      263.08      328.22     20.63 o
   3  -8   1       20.96       71.36     17.43 o
   4  -8   1      225.00      246.67     36.48 o
   5  -8   1       21.04       34.38     22.67 o
   6  -8   1      151.94      132.92     19.86 o
   7  -8   1        5.28      -22.44     29.09 o
   8  -8   1       90.03       80.86     51.63 o
   9  -8   1       55.86      125.53     31.01 o
  10  -8   1        7.66      -30.19     30.19 o
 -10  -7   1       16.35        8.88     16.25 o
  -9  -7   1        0.24       -1.45     11.75 o
  -8  -7   1        2.57       -6.19     14.63 o
  -7  -7   1        0.24       -0.84     12.79 o
  -6  -7   1       85.16       98.68     13.16 o
  -5  -7   1        0.56        3.18     12.00 o
  -4  -7   1      807.23      766.76     33.37 o
  -3  -7   1     1366.75     1367.70     23.68 o
  -2  -7   1     1097.11     1036.40     24.46 o
  -1  -7   1     3315.58     3425.53     58.60 o
   0  -7   1     9695.88     9769.58    109.62 o
   1  -7   1    10556.91    10378.83    118.05 o
   2  -7   1     7163.10     6834.50     90.61 o
   3  -7   1     4784.04     4476.10    101.55 o
   4  -7   1     1824.95     1739.24     34.07 o
   5  -7   1     1443.77     1450.47     34.08 o
   6  -7   1     1967.23     1899.58    107.63 o
   7  -7   1      220.04      221.27     30.05 o
   8  -7   1       57.82       41.93     25.27 o
   9  -7   1       61.19      150.52     29.37 o
  10  -7   1        0.38      -26.23     26.23 o
 -10  -6   1       12.93       10.43     19.94 o
  -9  -6   1       14.44        7.97     12.65 o
  -8  -6   1       41.94       44.76     13.36 o
  -7  -6   1        4.70        5.42     11.61 o
  -6  -6   1       42.73       46.16      9.05 o
  -5  -6   1       54.30       44.58      9.65 o
  -4  -6   1      789.75      857.40     18.36 o
  -3  -6   1     1002.36     1019.59     17.34 o
  -2  -6   1      251.98      261.14     12.21 o
  -1  -6   1      194.77      268.60     30.60 o
   0  -6   1      109.32      140.96     18.80 o
   1  -6   1     1642.11     1478.61     33.68 o
   2  -6   1       37.88       31.28     13.46 o
   3  -6   1      490.91      534.66     23.96 o
   4  -6   1      227.48      244.98     21.74 o
   5  -6   1        1.80        2.21     12.79 o
   6  -6   1      788.03      725.31     24.90 o
   7  -6   1       11.19       22.54     21.85 o
   8  -6   1       15.67       49.04     23.77 o
   9  -6   1       31.61       51.51     12.62 o
  10  -6   1        9.03       11.87     31.22 o
  11  -6   1       28.76       77.20     49.72 o
 -11  -5   1       31.80       98.89     23.36 o
 -10  -5   1        5.32       -1.66      9.60 o
  -9  -5   1      611.29      556.54     60.78 o
  -8  -5   1      103.38       73.13     14.24 o
  -7  -5   1      902.35      926.81     18.73 o
  -6  -5   1      337.72      319.06     13.41 o
  -5  -5   1      147.21      160.33     13.43 o
  -4  -5   1     4312.48     4119.81     36.79 o
  -3  -5   1     1833.13     1809.46     42.64 o
  -2  -5   1    16823.40    16315.97    146.04 o
  -1  -5   1     2343.79     2273.81     39.46 o
   0  -5   1    11199.83    10965.77    145.87 o
   1  -5   1    22745.06    23641.83    279.31 o
   2  -5   1     9867.49    10733.74    128.44 o
   3  -5   1     7898.75     8032.15     98.16 o
   4  -5   1     4735.76     4706.67     56.24 o
   5  -5   1      553.99      579.61     30.73 o
   6  -5   1     2073.92     1975.49     50.54 o
   7  -5   1       45.57       72.94     22.54 o
   8  -5   1      113.01      132.92     12.80 o
   9  -5   1       84.53       85.07     28.27 o
  10  -5   1        5.13       -1.08     14.14 o
  11  -5   1       39.49       54.28     22.52 o
 -11  -4   1       33.41       51.24     24.05 o
 -10  -4   1       77.32       41.34     10.78 o
  -9  -4   1      609.53      591.23     43.64 o
  -8  -4   1       39.72       49.55     20.90 o
  -7  -4   1      206.37      205.94     33.96 o
  -6  -4   1        3.66        9.71     13.11 o
  -5  -4   1        5.31       16.76      7.93 o
  -4  -4   1     4726.23     4815.02     43.52 o
  -3  -4   1      870.25      755.19     14.65 o
  -2  -4   1     6237.67     6628.93     72.49 o
  -1  -4   1     2013.56     2216.37     43.74 o
   0  -4   1     3925.55     4299.30     50.61 o
   1  -4   1    11227.45    10979.87    130.97 o
   2  -4   1      863.44      945.66     23.42 o
   3  -4   1      742.95      650.60     26.29 o
   4  -4   1      763.19      761.91     29.50 o
   5  -4   1       79.16       76.63     18.71 o
   6  -4   1       73.89      106.54     21.31 o
   7  -4   1      192.07      211.17     24.72 o
   8  -4   1       22.36       37.24     11.00 o
   9  -4   1       85.43      118.24     15.07 o
  10  -4   1       10.87       10.65     12.47 o
  11  -4   1        0.01       32.07     20.95 o
 -11  -3   1        0.71       47.27     27.79 o
 -10  -3   1        5.94        2.78      8.03 o
  -9  -3   1        2.20       -2.93     12.73 o
  -8  -3   1       50.59       41.46     11.67 o
  -7  -3   1      222.20      235.19     14.09 o
  -6  -3   1       11.70       19.68      8.41 o
  -5  -3   1      116.32      103.08      8.49 o
  -4  -3   1      251.28      238.58     10.66 o
  -3  -3   1     8098.18     8188.55     60.55 o
  -2  -3   1       87.39       65.67      7.74 o
  -1  -3   1     2730.12     2956.37     27.50 o
   0  -3   1    37331.79    42102.36    533.46 o
   1  -3   1    15372.37    16411.34    187.38 o
   2  -3   1    18426.25    19298.51    228.16 o
   3  -3   1     5102.08     5215.58     65.26 o
   4  -3   1     4573.56     4320.05     69.39 o
   5  -3   1     1087.83     1267.28     32.64 o
   6  -3   1     1161.85     1264.95     35.51 o
   7  -3   1     2480.70     2611.60     34.78 o
   8  -3   1        3.10       18.55     13.73 o
   9  -3   1        0.32      -10.51     11.82 o
  10  -3   1       25.56       32.75     10.00 o
  11  -3   1        0.56      -14.52     18.37 o
 -11  -2   1       21.64       22.82     10.23 o
 -10  -2   1        6.46       21.72      8.59 o
  -9  -2   1      146.52      169.08     10.70 o
  -8  -2   1        0.59       -3.97      8.28 o
  -7  -2   1      254.37      254.41     14.14 o
  -6  -2   1       98.69       90.49     13.43 o
  -5  -2   1      197.13      188.36     27.75 o
  -4  -2   1      939.14      883.34     20.39 o
  -3  -2   1      269.39      270.41     11.97 o
  -2  -2   1     1735.98     1661.48     18.89 o
  -1  -2   1     3415.95     3406.11     25.26 o
   0  -2   1        3.03       -3.20      5.59 o
   1  -2   1       36.96       33.83      9.03 o
   2  -2   1       21.94       19.36     11.35 o
   3  -2   1      602.83      684.04     45.21 o
   4  -2   1      586.26      641.42     23.77 o
   5  -2   1      260.42      271.50     12.84 o
   6  -2   1       85.73       48.47     18.19 o
   7  -2   1      577.84      571.10     38.76 o
   8  -2   1        2.40       -5.92      9.93 o
   9  -2   1        0.82       -4.03     10.42 o
  10  -2   1        5.89        3.60     10.02 o
  11  -2   1        0.48       -6.72     11.28 o
 -11  -1   1        0.97       11.35     16.97 o
 -10  -1   1       66.45       91.68     13.64 o
  -9  -1   1      143.37      147.43     13.46 o
  -8  -1   1      748.10      694.96     14.50 o
  -7  -1   1        1.99        2.11      9.03 o
  -6  -1   1      231.44      211.09      9.74 o
  -5  -1   1     2276.17     2112.95     38.00 o
  -4  -1   1     2720.77     2670.18     29.77 o
  -3  -1   1    13313.59    13800.03    175.75 o
  -2  -1   1      216.61      166.33      8.54 o
   2  -1   1    97833.84   115056.53   2770.71 o
   3  -1   1     3874.43     4360.09     43.43 o
   4  -1   1     4560.80     4863.54     68.43 o
   5  -1   1     9352.08    10270.39     91.88 o
   6  -1   1      750.68      809.44     17.70 o
   7  -1   1     1039.18     1041.55     21.07 o
   8  -1   1        7.63        8.74     17.39 o
   9  -1   1      109.74      100.60     14.25 o
  10  -1   1       96.74      124.97     26.14 o
  11  -1   1       36.31       20.53     15.08 o
 -11   0   1        0.68       -4.25      8.58 o
 -10   0   1       16.22       18.86     13.95 o
  -9   0   1      622.25      586.75     28.62 o
  -8   0   1      970.44      957.98     31.76 o
  -7   0   1      236.09      288.52     15.24 o
  -6   0   1        6.43        7.54      8.03 o
  -5   0   1     5867.91     5934.85     55.44 o
  -4   0   1      704.22      682.96     11.25 o
  -3   0   1    12831.97    13102.29    131.53 o
  -2   0   1       47.04       82.02     10.15 o
   2   0   1    17384.53    21133.13    330.92 o
   3   0   1      177.53      147.22     38.52 o
   4   0   1      739.46      771.71     40.16 o
   5   0   1        1.56        4.83      7.91 o
   6   0   1       47.23       74.47      8.78 o
   7   0   1        7.22       14.33     14.29 o
   8   0   1       85.82      159.83     25.02 o
   9   0   1        6.06       95.16     49.73 o
  10   0   1       17.04       45.22      9.98 o
  11   0   1       16.26        6.89     12.54 o
 -11   1   1       25.05       35.12     18.37 o
 -10   1   1        2.12       36.63     15.46 o
  -9   1   1        0.34        8.02     10.91 o
  -8   1   1       32.92       39.85     10.56 o
  -7   1   1      149.33      156.52     11.30 o
  -6   1   1      127.80      141.95     10.81 o
  -5   1   1      293.50      250.37     13.78 o
  -4   1   1      682.73      676.66     31.01 o
  -3   1   1     2310.03     2300.34     35.65 o
  -2   1   1      510.15      512.74     21.24 o
  -1   1   1       16.73       35.29      5.41 o
   1   1   1    10914.12    10529.67    116.72 o
   2   1   1    46464.79    58036.12    564.77 o
   3   1   1     5886.16     5633.65     42.47 o
   4   1   1     1436.38     1569.97     16.76 o
   5   1   1     8236.24     8771.76     91.58 o
   6   1   1     3199.16     3345.08     45.23 o
   7   1   1       45.04       58.81     11.13 o
   8   1   1       99.41      131.74     17.18 o
   9   1   1       17.77       22.20     12.76 o
  10   1   1      209.51      207.12     12.87 o
  11   1   1        3.58       26.56     12.41 o
 -11   2   1       31.48       21.86     12.58 o
 -10   2   1       93.16       92.11     14.27 o
  -9   2   1        6.82        5.17     14.06 o
  -8   2   1       84.60       64.25     21.98 o
  -7   2   1      150.57      136.62     37.93 o
  -6   2   1        0.15        9.81      9.03 o
  -5   2   1      129.44      105.86     14.89 o
  -4   2   1       26.94       -4.04      9.80 o
  -3   2   1     2710.32     2518.94     44.03 o
  -2   2   1     2082.33     1960.32     31.05 o
  -1   2   1     5273.41     4760.69     47.23 o
   0   2   1     1610.48     1833.37     27.48 o
   1   2   1        0.17       32.23     13.65 o
   2   2   1       46.09       84.25      9.86 o
   3   2   1        3.66        1.54      5.95 o
   4   2   1       65.46       79.72     14.40 o
   5   2   1       40.54       55.83      9.92 o
   6   2   1      389.79      392.28     13.72 o
   7   2   1        1.29       -3.02     13.28 o
   8   2   1       45.90       59.00     13.66 o
   9   2   1       51.38       95.91     42.37 o
  10   2   1        3.17       31.00     26.20 o
  11   2   1       47.38       36.57     11.81 o
 -11   3   1        0.43      -16.46     16.46 o
 -10   3   1       65.63       40.22     17.11 o
  -9   3   1      352.58      347.32     31.17 o
  -8   3   1       23.19       29.64     11.18 o
  -7   3   1       86.68       95.63     11.93 o
  -6   3   1      127.88      196.83     18.71 o
  -5   3   1       73.37       40.83     10.14 o
  -4   3   1     3018.28     3005.72     35.35 o
  -3   3   1    12375.99    12343.16    130.52 o
  -2   3   1     1562.70     1550.03     26.39 o
  -1   3   1      186.79      179.65     27.45 o
   0   3   1    32313.60    36946.64    463.40 o
   1   3   1    53429.98    60215.59    876.94 o
   2   3   1     8338.47     8987.95     83.25 o
   3   3   1     8592.46     8391.35     80.63 o
   4   3   1     2121.46     2181.67     21.53 o
   5   3   1      991.75     1134.15     14.87 o
   6   3   1     3444.04     3462.21     32.54 o
   7   3   1      315.00      360.77     12.43 o
   8   3   1        9.49       14.64     11.12 o
   9   3   1        0.20       10.05     11.28 o
  10   3   1        3.34       11.72      9.33 o
  11   3   1       35.27       30.19     11.98 o
 -11   4   1       32.16       13.69     37.36 o
 -10   4   1       83.49       49.75     16.09 o
  -9   4   1      292.21      318.73     50.13 o
  -8   4   1      366.24      382.41     16.53 o
  -7   4   1      781.20      782.52     30.73 o
  -6   4   1       43.05       59.14     18.58 o
  -5   4   1     1367.62     1285.22     50.54 o
  -4   4   1     3134.52     3125.31     39.00 o
  -3   4   1     4974.15     4800.87     54.08 o
  -2   4   1    10769.34    10620.55    125.74 o
  -1   4   1     4749.63     4362.63     55.08 o
   0   4   1     4142.41     4132.59     98.28 o
   1   4   1    10917.91    10500.35    118.02 o
   2   4   1     3245.27     3464.85     39.08 o
   3   4   1     1463.82     1376.38     25.41 o
   4   4   1     1021.29     1174.16     29.21 o
   5   4   1      183.99      172.38     12.00 o
   6   4   1      148.60      202.14     11.12 o
   7   4   1      133.91      174.69     13.45 o
   8   4   1       38.18       27.49      9.65 o
   9   4   1        4.70      -14.15     14.15 o
  10   4   1       17.26        4.99     12.01 o
  11   4   1        1.24       -4.55     11.77 o
 -11   5   1       21.78      -14.49     15.19 o
 -10   5   1        4.25        3.03     11.03 o
  -9   5   1      186.54      144.73     19.68 o
  -8   5   1      218.71      237.53     25.41 o
  -7   5   1      652.29      668.19     31.83 o
  -6   5   1       88.51      112.70     17.91 o
  -5   5   1        1.51        7.02     13.34 o
  -4   5   1       75.49       94.27     13.25 o
  -3   5   1     1931.46     2057.34     62.56 o
  -2   5   1      393.28      307.43     21.44 o
  -1   5   1     1736.95     1726.47     31.14 o
   0   5   1     1555.51     1496.47     49.35 o
   1   5   1     4532.77     4576.21    135.29 o
   2   5   1     7808.36     7866.40    110.39 o
   3   5   1     6016.89     5980.10     58.89 o
   4   5   1     1475.20     1554.68     22.26 o
   5   5   1      482.62      470.45     30.30 o
   6   5   1      614.60      714.31     34.04 o
   7   5   1     1374.52     1476.69     36.16 o
   8   5   1       78.95       60.35     15.77 o
   9   5   1       61.28       55.04     13.81 o
  10   5   1       72.10      105.58     23.36 o
  11   5   1        0.02      -15.84     20.08 o
 -11   6   1       13.53      -23.85     29.03 o
 -10   6   1       31.32       70.21     24.45 o
  -9   6   1       38.90       28.57     19.94 o
  -8   6   1       68.57       79.90     23.90 o
  -7   6   1      173.91      226.51     19.81 o
  -6   6   1        2.52      -13.03     13.03 o
  -5   6   1       52.26       49.56     16.91 o
  -4   6   1      139.83      130.55     15.17 o
  -3   6   1      742.69      778.31     22.29 o
  -2   6   1      193.17      268.00     66.25 o
  -1   6   1     1651.48     1652.89     30.70 o
   0   6   1      612.00      595.79     26.63 o
   1   6   1      686.46      621.54     21.97 o
   2   6   1      631.81      667.71     67.34 o
   3   6   1     1721.21     1695.58     24.15 o
   4   6   1      899.48      882.39     24.18 o
   5   6   1       30.13       45.50     12.77 o
   6   6   1       22.12       27.97     11.03 o
   7   6   1      379.39      335.18     16.89 o
   8   6   1        5.32       10.29     10.67 o
   9   6   1       24.98       23.23     17.00 o
  10   6   1       23.32       43.44     21.44 o
 -10   7   1       44.85       52.18     25.27 o
  -9   7   1      117.98       87.83     46.30 o
  -8   7   1        6.36       37.29     42.75 o
  -7   7   1       18.54       36.83     27.36 o
  -6   7   1       34.41       31.10     15.37 o
  -5   7   1       12.97       10.39     13.94 o
  -4   7   1     1635.27     1775.87     34.32 o
  -3   7   1     1505.54     1341.94     36.41 o
  -2   7   1      243.36      299.94     20.83 o
  -1   7   1     5511.20     5704.65     70.45 o
   0   7   1    12650.94    13014.15    163.58 o
   1   7   1     7544.55     7633.16    152.23 o
   2   7   1     8839.17     8470.26     99.67 o
   3   7   1     2924.94     2834.03     37.69 o
   4   7   1     1023.62     1070.71     78.13 o
   5   7   1     1867.93     1909.01     31.28 o
   6   7   1      651.42      597.82     23.96 o
   7   7   1      536.86      551.72     19.26 o
   8   7   1        4.50       17.85     15.67 o
   9   7   1        1.88       -1.88     12.57 o
  10   7   1       62.68       25.21     14.45 o
 -10   8   1       54.74       85.50     28.82 o
  -9   8   1      103.74      141.64     30.87 o
  -8   8   1      280.62      370.60     57.03 o
  -7   8   1       92.74      125.90     18.77 o
  -6   8   1      655.73      638.70     39.95 o
  -5   8   1      366.87      426.65     53.88 o
  -4   8   1     2003.35     2051.77     49.38 o
  -3   8   1     2962.19     2846.25     56.72 o
  -2   8   1     4710.75     4531.81     63.09 o
  -1   8   1     5378.12     5251.26     97.15 o
   0   8   1     3283.14     3116.11     48.86 o
   1   8   1     1565.21     1549.04     34.51 o
   2   8   1     4136.66     4091.62     84.23 o
   3   8   1      958.93      984.53     22.75 o
   4   8   1     1058.76     1054.74     25.75 o
   5   8   1       61.86       74.60     13.30 o
   6   8   1       36.45       36.87     14.84 o
   7   8   1       27.84       24.39     14.09 o
   8   8   1        1.94        0.04     10.60 o
   9   8   1        9.32       38.33     12.54 o
  10   8   1        8.31       33.39     19.02 o
 -10   9   1        1.88      -29.78     29.78 o
  -9   9   1       54.70       22.54     28.82 o
  -8   9   1       30.18       35.64     18.71 o
  -7   9   1        0.13       -3.16     16.22 o
  -6   9   1      394.74      342.72     30.29 o
  -5   9   1      523.77      514.35     30.93 o
  -4   9   1      219.35      275.40     22.40 o
  -3   9   1        2.59        6.39     21.34 o
  -2   9   1      848.71      901.24     30.70 o
  -1   9   1      657.85      656.44     27.42 o
   0   9   1      950.91     1025.34     38.66 o
   1   9   1      965.44      944.93     31.08 o
   2   9   1     1000.72     1002.78     31.89 o
   3   9   1     1760.41     1661.27     32.95 o
   4   9   1       39.25       72.06     15.93 o
   5   9   1       39.05       32.70     15.29 o
   6   9   1      259.85      273.48     16.52 o
   7   9   1       40.21       37.20     14.76 o
   8   9   1      168.01      126.30     17.16 o
   9   9   1        4.80       -2.93     14.95 o
  -9  10   1        1.18       74.71     32.51 o
  -8  10   1       23.10        1.22     24.38 o
  -7  10   1        1.59       26.32     36.33 o
  -6  10   1      238.15      288.14     72.73 o
  -5  10   1      129.83      109.76     21.17 o
  -4  10   1        2.33       -9.59     17.62 o
  -3  10   1      106.76      121.70     27.71 o
  -2  10   1      101.62       94.73     21.39 o
  -1  10   1      486.98      488.00     27.52 o
   0  10   1      200.83      197.20     27.79 o
   1  10   1       62.01       90.45     21.14 o
   2  10   1      529.57      551.27     27.51 o
   3  10   1       12.10       -5.62     15.41 o
   4  10   1       23.09       36.58     21.93 o
   5  10   1      335.82      275.56     20.33 o
   6  10   1       31.03       26.57     18.69 o
   7  10   1        0.16       -3.05     12.16 o
   8  10   1       15.89       14.05     14.35 o
   9  10   1        0.39       16.66     18.29 o
  -9  11   1       32.53        6.15     30.32 o
  -8  11   1        0.08       -1.00     29.30 o
  -7  11   1       22.44       32.99     22.06 o
  -6  11   1        7.12      -15.61     19.42 o
  -5  11   1      195.58      193.98     42.00 o
  -4  11   1       76.67       90.80     22.38 o
  -3  11   1       10.41       28.14     31.42 o
  -2  11   1      749.39      864.55     34.07 o
  -1  11   1        1.34        8.50     35.38 o
   0  11   1     4229.82     4140.74     68.68 o
   1  11   1     1122.80     1093.12     52.18 o
   2  11   1     2159.22     2088.27     99.37 o
   3  11   1     1874.62     1886.60     44.43 o
   4  11   1      991.77     1048.87     26.47 o
   5  11   1     1473.10     1439.95     32.91 o
   6  11   1      260.74      274.68     18.59 o
   7  11   1       26.92       32.50     16.38 o
   8  11   1       19.04        6.07     15.13 o
  -8  12   1       68.00       60.46     30.25 o
  -7  12   1      305.09      334.64     82.57 o
  -6  12   1       64.33       50.08     30.80 o
  -5  12   1      663.64      682.53     49.58 o
  -4  12   1      739.34      776.66     69.18 o
  -3  12   1      786.62      728.30     43.81 o
  -2  12   1     2294.58     2147.42     62.51 o
  -1  12   1      990.63     1036.10     46.77 o
   0  12   1     1292.73     1254.04     49.20 o
   1  12   1     1595.52     1496.29     80.72 o
   2  12   1      402.07      345.56     88.06 o
   3  12   1      932.83      940.65     27.42 o
   4  12   1       81.88       48.48     19.99 o
   5  12   1       29.67       63.84     24.97 o
   6  12   1       45.59       42.75     15.55 o
   7  12   1        0.61       -6.64     24.23 o
   8  12   1       65.71       51.04     21.52 o
  -8  13   1        0.57      -14.57     23.26 o
  -7  13   1       40.90       87.31     71.85 o
  -6  13   1        2.94      -23.17     23.17 o
  -5  13   1       22.56       -3.72     20.98 o
  -4  13   1      123.37       89.11     25.64 o
  -3  13   1       49.49       17.17     25.47 o
  -2  13   1        8.47        2.74     25.37 o
  -1  13   1       19.99       28.28     28.62 o
   0  13   1        5.51       14.66     21.72 o
   1  13   1       25.88       45.59     22.81 o
   2  13   1      694.82      624.35     42.88 o
   3  13   1      108.46      104.75     18.75 o
   4  13   1      371.04      322.98     21.74 o
   5  13   1       22.94       44.72     18.68 o
   6  13   1       15.39       17.82     17.51 o
   7  13   1       59.88       45.45     16.35 o
  -7  14   1       34.72       19.39     29.41 o
  -6  14   1        1.40       38.87     25.68 o
  -5  14   1       10.55       19.19     24.21 o
  -4  14   1       30.84       34.58     25.20 o
  -3  14   1       27.86       12.48     23.28 o
  -2  14   1      109.39      126.80     27.87 o
  -1  14   1       45.57       51.22     53.41 o
   0  14   1       33.15       84.02     33.26 o
   1  14   1       27.99       22.01     40.53 o
   2  14   1        0.01        5.60     16.84 o
   3  14   1      143.11      137.35     20.58 o
   4  14   1       25.61       27.35     17.39 o
   5  14   1       11.98       -2.61     20.08 o
   6  14   1        4.43        9.48     15.85 o
  -6  15   1       13.35      -11.22     26.12 o
  -5  15   1        2.90       11.94     25.80 o
  -4  15   1        2.86        4.47     24.63 o
  -3  15   1       65.84       26.12     26.35 o
  -2  15   1       10.96       27.55     25.61 o
  -1  15   1      433.56      524.95     46.19 o
   0  15   1      337.10      304.16     37.49 o
   1  15   1      197.25      211.99     30.19 o
   2  15   1      727.77      786.58     35.59 o
   3  15   1      147.99      169.74     38.98 o
   4  15   1      451.81      574.63     31.59 o
   5  15   1      120.92       98.42     23.33 o
  -4  16   1      258.86      267.62     68.36 o
  -3  16   1      321.08      402.16     90.42 o
  -2  16   1      388.19      362.92     57.78 o
  -1  16   1      387.11      390.64     65.70 o
   0  16   1      379.96      458.35     65.29 o
   1  16   1      255.54      214.12     30.00 o
   2  16   1      411.21      481.31     33.67 o
   3  16   1       34.33       57.26     21.55 o
   4  16   1      103.20      125.68     22.70 o
  -3  17   1       21.50       12.57     66.11 o
  -2  17   1        2.33        1.52     26.67 o
  -1  17   1        2.47        5.65     26.78 o
   0  17   1        0.11        1.98     71.44 o
   1  17   1       16.46       10.51     21.06 o
   2  17   1       12.00       21.20     22.61 o
  -3 -17   2       58.54       52.24     22.22 o
  -2 -17   2        4.84      -14.51     18.62 o
  -1 -17   2       25.71       54.09     21.21 o
   0 -17   2        2.15       35.15     22.85 o
   1 -17   2       14.68       23.56     20.37 o
   2 -17   2        6.83       25.39     57.57 o
   3 -17   2       35.25       41.61     29.05 o
   4 -17   2       22.15      -15.34     49.56 o
  -5 -16   2       77.36       75.55     29.54 o
  -4 -16   2      169.17      150.83     23.92 o
  -3 -16   2       29.04       28.84     17.60 o
  -2 -16   2      408.19      478.32     29.05 o
  -1 -16   2      203.36      217.66     23.20 o
   0 -16   2      412.58      445.35     34.27 o
   1 -16   2      658.75      619.72     37.13 o
   2 -16   2      205.48      230.96     31.58 o
   3 -16   2      390.05      386.94     62.66 o
   4 -16   2      166.37      143.32     40.73 o
   5 -16   2      143.32       91.48     36.92 o
  -6 -15   2        0.03       -7.38     13.95 o
  -5 -15   2        8.71       17.64     21.27 o
  -4 -15   2      137.67      108.51     18.22 o
  -3 -15   2       22.24       16.16     18.82 o
  -2 -15   2      278.47      267.46     24.46 o
  -1 -15   2        4.29       20.10     23.69 o
   0 -15   2        5.65       49.95     18.58 o
   1 -15   2       66.08       37.89     27.91 o
   2 -15   2      110.90      115.61     27.04 o
   3 -15   2      147.32      145.86     37.14 o
   4 -15   2        1.27       39.27     31.72 o
   5 -15   2        5.95       11.52     25.04 o
   6 -15   2       14.27       41.29     27.96 o
  -7 -14   2       91.43      153.25     22.89 o
  -6 -14   2        1.88      -12.08     13.61 o
  -5 -14   2        9.92       10.13     15.75 o
  -4 -14   2       58.33       59.61     24.00 o
  -3 -14   2        3.77       -0.45     15.83 o
  -2 -14   2      118.35       97.83     20.96 o
  -1 -14   2        0.06       -0.25     14.02 o
   0 -14   2        2.61        7.64     19.47 o
   1 -14   2       28.83       62.55     23.01 o
   2 -14   2       15.16       10.50     27.16 o
   3 -14   2        0.51        4.86     46.78 o
   4 -14   2       62.34       81.00     26.49 o
   5 -14   2        2.01      -27.29     28.86 o
   6 -14   2        0.00      -41.86     45.69 o
   7 -14   2       11.10       -2.61     42.96 o
  -7 -13   2      147.25      103.24     15.20 o
  -6 -13   2       46.65       59.40     14.39 o
  -5 -13   2       33.07       29.22     19.49 o
  -4 -13   2      116.15      145.41     17.14 o
  -3 -13   2       70.11       71.69     21.85 o
  -2 -13   2      217.41      248.32     26.78 o
  -1 -13   2       22.04        9.74     14.69 o
   0 -13   2      244.56      208.34     32.03 o
   1 -13   2        4.43       17.14     35.38 o
   2 -13   2       96.45       98.63     41.54 o
   3 -13   2        1.09       27.94     22.36 o
   4 -13   2       92.00       44.63     24.02 o
   5 -13   2        0.64       -9.50     31.96 o
   6 -13   2        1.97      -22.11     27.56 o
   7 -13   2       28.63       48.58     25.51 o
   8 -13   2        0.17      -25.38     25.38 o
  -8 -12   2       19.84       16.47     12.79 o
  -7 -12   2        6.02      -13.20     13.20 o
  -6 -12   2      267.67      269.71     62.83 o
  -5 -12   2      119.00      108.19     14.71 o
  -4 -12   2      513.48      593.93     36.76 o
  -3 -12   2      360.64      351.63     19.07 o
  -2 -12   2      378.17      404.63     19.66 o
  -1 -12   2     1513.48     1482.63     36.91 o
   0 -12   2     2580.76     2486.85     57.52 o
   1 -12   2      576.15      579.11     37.00 o
   2 -12   2     2417.96     2397.40     50.37 o
   3 -12   2      506.52      506.13     60.85 o
   4 -12   2     1001.54      993.51     36.89 o
   5 -12   2      560.66      621.91     45.62 o
   6 -12   2      218.80      225.67     27.71 o
   7 -12   2      538.31      572.37     34.40 o
   8 -12   2       31.11       -9.96     26.13 o
  -9 -11   2       24.28       13.92     11.16 o
  -8 -11   2      109.10       74.62     21.24 o
  -7 -11   2        4.08       10.92     19.52 o
  -6 -11   2        9.64       12.32     12.63 o
  -5 -11   2        7.24        6.03     13.39 o
  -4 -11   2       21.47        8.48     11.62 o
  -3 -11   2     2584.54     2512.92     41.17 o
  -2 -11   2      233.15      251.77     22.67 o
  -1 -11   2      110.80      160.93     34.13 o
   0 -11   2      410.25      463.33     57.16 o
   1 -11   2       16.20       22.29     21.62 o
   2 -11   2     1213.03     1173.49     66.52 o
   3 -11   2       24.52       46.63     26.60 o
   4 -11   2       90.68      109.82     28.83 o
   5 -11   2       48.39        5.87     33.75 o
   6 -11   2       26.31       41.96     27.67 o
   7 -11   2      371.16      464.80     38.35 o
   8 -11   2       15.86      -20.22     32.24 o
   9 -11   2        4.70       98.62     37.70 o
  -9 -10   2       22.70        7.46     11.99 o
  -8 -10   2       56.36       29.59     18.08 o
  -7 -10   2        5.95        5.57     10.34 o
  -6 -10   2      100.53      112.41     13.03 o
  -5 -10   2       83.68       72.72     17.27 o
  -4 -10   2       40.42       47.25     13.88 o
  -3 -10   2      138.14      145.20     14.26 o
  -2 -10   2        8.67        2.59     11.29 o
  -1 -10   2      100.24      110.67     14.56 o
   0 -10   2        4.71       -3.77     15.01 o
   1 -10   2       56.20       59.39     18.14 o
   2 -10   2       29.48       45.45     23.72 o
   3 -10   2       91.78       84.45     26.05 o
   4 -10   2      163.52      150.39     22.01 o
   5 -10   2        0.05       24.28     18.65 o
   6 -10   2        0.51       15.15     22.39 o
   7 -10   2        6.44      -19.56     19.56 o
   8 -10   2      111.27       79.77     33.46 o
   9 -10   2        3.16       24.04     31.01 o
  -9  -9   2      243.98       75.56     68.70 o
  -8  -9   2      482.34      482.71     20.67 o
  -7  -9   2      178.42      174.93     12.92 o
  -6  -9   2      720.52      718.42     17.94 o
  -5  -9   2      618.94      594.04     34.06 o
  -4  -9   2      329.83      371.44     32.53 o
  -3  -9   2       12.67        8.21     15.20 o
  -2  -9   2       64.31       84.15     12.81 o
  -1  -9   2      844.89      836.51     25.41 o
   0  -9   2        6.09      -14.86     14.86 o
   1  -9   2        9.03        4.89     18.23 o
   2  -9   2     1075.75     1198.85     47.12 o
   3  -9   2        0.49       -8.63     17.55 o
   4  -9   2      196.72      165.89     25.08 o
   5  -9   2        7.89       -0.77     16.87 o
   6  -9   2        2.47       16.13     17.68 o
   7  -9   2       32.78       31.62     23.43 o
   8  -9   2      101.72      142.46     59.96 o
   9  -9   2        1.40       11.47     28.41 o
  10  -9   2       16.29      -32.78     32.78 o
 -10  -8   2       27.19       53.27     25.82 o
  -9  -8   2        0.66        6.96     16.76 o
  -8  -8   2        8.75       10.24     14.03 o
  -7  -8   2      141.41       99.65     13.24 o
  -6  -8   2       51.08       42.03     13.52 o
  -5  -8   2      435.97      453.54     16.08 o
  -4  -8   2      529.78      517.57     15.40 o
  -3  -8   2     1197.01     1140.20     23.01 o
  -2  -8   2     1792.71     1688.89     42.09 o
  -1  -8   2      710.63      684.88     19.46 o
   0  -8   2     6150.03     5665.16     67.87 o
   1  -8   2     3560.48     3541.58     55.51 o
   2  -8   2     4957.22     4729.26     61.33 o
   3  -8   2     3223.85     3275.09     76.97 o
   4  -8   2     2751.19     2624.88     44.79 o
   5  -8   2     2303.00     2263.13     50.77 o
   6  -8   2     1423.13     1434.88     35.04 o
   7  -8   2      155.77      119.11     30.19 o
   8  -8   2      251.97      249.14     35.24 o
   9  -8   2       17.52       26.09     27.86 o
  10  -8   2       10.26      -28.68     28.68 o
  -9  -7   2        2.06       11.34     15.24 o
  -8  -7   2      696.53      716.32     47.79 o
  -7  -7   2      349.62      389.54     15.12 o
  -6  -7   2        7.38       10.35      9.10 o
  -5  -7   2      159.05      177.05     11.37 o
  -4  -7   2      440.61      447.25     17.93 o
  -3  -7   2      498.14      470.87     13.77 o
  -2  -7   2     2807.43     2572.45     28.22 o
  -1  -7   2      779.60      847.30     17.06 o
   0  -7   2        8.09       13.42     14.71 o
   1  -7   2     1548.85     1485.95     60.92 o
   2  -7   2     4253.02     4474.96     65.01 o
   3  -7   2     1044.17     1111.25     43.75 o
   4  -7   2        2.75       -2.27     13.53 o
   5  -7   2      448.24      403.60     21.94 o
   6  -7   2      272.91      241.44     21.20 o
   7  -7   2       83.31       52.18     25.68 o
   8  -7   2       60.78       35.38     26.63 o
   9  -7   2        0.93       21.89     11.79 o
  10  -7   2       28.82       23.63     84.55 o
 -10  -6   2       28.52       36.32     10.06 o
  -9  -6   2       99.99       74.35     11.56 o
  -8  -6   2       22.24       15.54     11.09 o
  -7  -6   2      834.17      777.56     18.21 o
  -6  -6   2      114.97      111.52     11.34 o
  -5  -6   2      407.79      399.86     14.85 o
  -4  -6   2      794.15      921.10     19.38 o
  -3  -6   2      158.20      253.72     23.49 o
  -2  -6   2     2851.19     2867.12     29.00 o
  -1  -6   2     2706.29     2594.88     27.53 o
   0  -6   2     4193.38     4290.25     50.32 o
   1  -6   2        2.53        7.40     11.87 o
   2  -6   2      139.35      138.17     18.78 o
   3  -6   2       75.37      141.85     18.73 o
   4  -6   2       84.32      110.39     19.21 o
   5  -6   2       57.69       62.50     15.47 o
   6  -6   2      172.39      158.17     26.77 o
   7  -6   2      291.14      255.42     29.37 o
   8  -6   2      116.95      129.62     27.59 o
   9  -6   2       39.88       38.75     12.69 o
  10  -6   2       81.24       97.86     32.34 o
  11  -6   2        5.57       33.68     20.17 o
 -11  -5   2        7.30       15.71     37.15 o
 -10  -5   2       83.20       81.61     27.77 o
  -9  -5   2      508.84      485.44     43.50 o
  -8  -5   2      180.28      170.60     13.08 o
  -7  -5   2     2218.56     2256.44     31.81 o
  -6  -5   2      164.97      159.81     12.42 o
  -5  -5   2     1470.13     1495.81     19.21 o
  -4  -5   2      577.82      493.18     14.22 o
  -3  -5   2     2222.41     2120.89     25.73 o
  -2  -5   2      557.55      432.02     16.54 o
  -1  -5   2      485.17      533.72     13.98 o
   0  -5   2     5705.41     5749.73     72.44 o
   1  -5   2        6.29        9.57     15.44 o
   2  -5   2      324.39      314.92     28.00 o
   3  -5   2     2430.22     2403.09     35.10 o
   4  -5   2      257.41      275.42     20.02 o
   5  -5   2      767.83      743.73     32.37 o
   6  -5   2        0.43       12.70     20.35 o
   7  -5   2       77.02       66.25     24.04 o
   8  -5   2       57.24       12.20     24.38 o
   9  -5   2      125.96      140.74     11.85 o
  10  -5   2       18.24       23.18     13.74 o
  11  -5   2       64.49       41.02     24.88 o
 -11  -4   2        0.37       13.11     20.35 o
 -10  -4   2        0.95        6.35      7.59 o
  -9  -4   2       11.34       28.77     12.32 o
  -8  -4   2        0.39        6.63     11.71 o
  -7  -4   2        3.08       -1.92     16.94 o
  -6  -4   2      501.42      533.00     16.24 o
  -5  -4   2       12.05        5.27      9.34 o
  -4  -4   2      927.75      902.67     19.26 o
  -3  -4   2     2355.60     2069.95     36.26 o
  -2  -4   2      101.29       85.53      8.76 o
  -1  -4   2    12594.46    11855.38    104.62 o
   0  -4   2       29.72       40.75     11.88 o
   1  -4   2     8851.54     8263.78     99.08 o
   2  -4   2     6468.04     6932.02     99.70 o
   3  -4   2    10911.03    10105.67    110.54 o
   4  -4   2     2992.80     3081.58     40.26 o
   5  -4   2     3366.19     3247.82     60.92 o
   6  -4   2     2355.55     2137.49     51.49 o
   7  -4   2     1256.17     1279.63     26.02 o
   8  -4   2       81.66       63.28     10.65 o
   9  -4   2      235.92      315.39     13.14 o
  10  -4   2        5.85       26.57     17.01 o
  11  -4   2       47.28       18.16     26.09 o
 -11  -3   2        2.47       14.21     19.26 o
 -10  -3   2       60.39       47.60     10.75 o
  -9  -3   2      375.40      356.46     13.93 o
  -8  -3   2      501.43      509.13     21.46 o
  -7  -3   2        5.14       28.22     15.16 o
  -6  -3   2      817.95      817.02     17.72 o
  -5  -3   2      289.15      286.88      9.91 o
  -4  -3   2       58.03       29.58     10.79 o
  -3  -3   2      560.72      513.34     10.01 o
  -2  -3   2      254.75      249.35      9.67 o
  -1  -3   2      391.52      390.70     12.66 o
   0  -3   2     1829.45     1789.03     19.32 o
   1  -3   2     1727.07     1594.46     39.61 o
   2  -3   2    11643.04    11986.18    129.90 o
   3  -3   2      610.05      605.23     26.09 o
   4  -3   2     1161.04     1160.05     32.51 o
   5  -3   2       49.18       18.03     16.53 o
   6  -3   2      858.75      949.78     22.78 o
   7  -3   2      713.71      671.20     15.10 o
   8  -3   2       21.44        1.73     11.99 o
   9  -3   2       63.33       92.82     15.06 o
  10  -3   2        5.52        4.94     26.50 o
  11  -3   2       15.63       13.95     12.82 o
 -11  -2   2       23.92       10.24     18.17 o
 -10  -2   2        2.25       15.68      8.50 o
  -9  -2   2      229.40      214.30     18.09 o
  -8  -2   2       65.10       70.07     12.94 o
  -7  -2   2        3.75        3.47      7.58 o
  -6  -2   2      768.47      680.41     11.69 o
  -5  -2   2       39.92       49.20     11.47 o
  -4  -2   2      337.64      304.84     20.89 o
  -3  -2   2      803.16      861.97     13.54 o
  -2  -2   2       15.41       11.85      6.20 o
  -1  -2   2     3770.30     3941.74     35.33 o
   0  -2   2        9.57       17.90      4.85 o
   1  -2   2      447.91      508.05     14.78 o
   2  -2   2      222.10      240.53     21.85 o
   3  -2   2      178.78      194.50     20.62 o
   4  -2   2      669.47      578.87     24.45 o
   5  -2   2        8.33        9.29      6.76 o
   6  -2   2       57.48       58.66     11.17 o
   7  -2   2     1379.30     1370.16     24.33 o
   8  -2   2       97.17       98.92     13.14 o
   9  -2   2       58.12       63.31     14.23 o
  10  -2   2       17.40       12.19     13.39 o
  11  -2   2        1.74       -3.21     13.62 o
 -11  -1   2      243.02      182.15     20.91 o
 -10  -1   2      132.76      110.09     10.98 o
  -9  -1   2      243.56      223.93     17.98 o
  -8  -1   2      395.50      411.63     16.98 o
  -7  -1   2     1075.51     1070.19     36.70 o
  -6  -1   2      657.09      636.64     11.55 o
  -5  -1   2      957.15      934.19     12.16 o
  -4  -1   2     2142.17     2033.19     19.71 o
  -3  -1   2    10829.33    11565.06    204.78 o
  -2  -1   2      609.44      588.59     12.14 o
  -1  -1   2     6419.59     6757.97     67.64 o
   1  -1   2       14.27        8.33      3.55 o
   3  -1   2      592.15      520.48     13.66 o
   4  -1   2      446.80      463.34     12.91 o
   5  -1   2       14.39       -6.47      6.47 o
   6  -1   2      276.01      234.51     14.16 o
   7  -1   2      220.20      280.37     31.40 o
   8  -1   2       21.86       25.13     23.28 o
   9  -1   2        0.09       -4.83      8.85 o
  10  -1   2       38.08       81.11     35.80 o
  11  -1   2        6.02       -1.20     19.77 o
 -11   0   2       98.20       90.47     15.13 o
 -10   0   2        8.00       -1.02      9.53 o
  -9   0   2       21.21       18.76      8.49 o
  -8   0   2       30.66       18.93      9.72 o
  -7   0   2       43.38       60.43     10.48 o
  -6   0   2       19.09       25.91     10.18 o
  -5   0   2      125.86      192.74     25.44 o
  -4   0   2     1451.94     1468.82     61.47 o
  -3   0   2     2445.54     2465.54     31.21 o
  -2   0   2      888.31      852.47     11.15 o
  -1   0   2      102.68      106.47      7.44 o
   1   0   2       29.99       18.87      9.12 o
   2   0   2     4643.92     5243.79     43.10 o
   3   0   2     3466.89     2900.41     37.52 o
   4   0   2     2692.29     2565.64     46.17 o
   5   0   2     3539.96     3279.94     35.93 o
   6   0   2     1113.12     1049.14     25.28 o
   7   0   2     2725.90     2715.75     31.58 o
   8   0   2      900.00      865.99     23.11 o
   9   0   2       50.92       44.76     18.05 o
  10   0   2      255.81      324.06     32.66 o
  11   0   2       35.84       27.59     12.54 o
 -11   1   2        6.12        5.03     15.64 o
 -10   1   2       98.97       71.01     11.78 o
  -9   1   2       94.47      135.47     14.46 o
  -8   1   2       37.31       46.69     16.97 o
  -7   1   2      271.98      255.73     16.17 o
  -6   1   2      263.01      327.51     12.47 o
  -5   1   2      906.99      860.89     30.60 o
  -4   1   2      706.66      661.91     17.35 o
  -3   1   2     1221.22     1289.44     17.05 o
  -2   1   2     2589.76     2458.70     25.30 o
  -1   1   2       21.69       51.18      7.10 o
   0   1   2     6885.61     6451.07     65.10 o
   1   1   2       16.31       58.05     14.40 o
   2   1   2       82.21       47.45      8.00 o
   3   1   2      312.97      340.11     19.44 o
   4   1   2      925.23      923.85     11.54 o
   5   1   2      581.95      577.83     19.75 o
   6   1   2      501.16      511.66     21.14 o
   7   1   2       51.45       61.04     20.28 o
   8   1   2      601.01      639.95     43.78 o
   9   1   2        3.04       -7.46     10.35 o
  10   1   2       13.52        9.87     25.78 o
  11   1   2        0.14       13.04     15.40 o
 -11   2   2        0.06        6.44     17.76 o
 -10   2   2       40.07       32.90     10.92 o
  -9   2   2       33.71       29.14     10.77 o
  -8   2   2      152.80      151.08     12.97 o
  -7   2   2      631.65      615.84     50.40 o
  -6   2   2        2.21      -12.16     12.16 o
  -5   2   2       89.94      107.36     13.66 o
  -4   2   2      288.65      255.15     46.85 o
  -3   2   2      271.28      233.44     11.10 o
  -2   2   2      933.47      974.59     18.87 o
  -1   2   2     2880.68     3282.40     43.96 o
   0   2   2      309.89      507.50     17.29 o
   1   2   2     1387.05     1036.85     50.95 o
   2   2   2     2516.29     2782.75     34.71 o
   3   2   2     2498.21     2319.12     24.70 o
   4   2   2       14.84       13.48      7.66 o
   5   2   2      923.69      890.18     12.36 o
   6   2   2      132.97      114.99     10.51 o
   7   2   2       46.08       44.44     12.21 o
   8   2   2      191.66      167.21     32.92 o
   9   2   2       54.94       72.85     17.28 o
  10   2   2       34.73       19.00     11.37 o
  11   2   2        0.34        0.84     13.91 o
 -11   3   2       15.60       21.50     21.88 o
 -10   3   2      144.08      157.46     32.54 o
  -9   3   2      367.72      366.70     16.92 o
  -8   3   2     1332.60     1363.25     30.57 o
  -7   3   2     1372.35     1404.57     25.25 o
  -6   3   2     1281.65     1302.24     50.13 o
  -5   3   2     1542.88     1447.94     21.80 o
  -4   3   2     2764.11     2599.16     32.78 o
  -3   3   2     3661.92     3367.12     43.78 o
  -2   3   2     2674.31     2205.98     37.93 o
  -1   3   2      603.31      569.88     24.74 o
   0   3   2     6845.20     6354.96     84.41 o
   1   3   2     3533.79     3728.38     50.75 o
   2   3   2     6006.36     5932.45     80.14 o
   3   3   2     5148.48     5117.53     46.28 o
   4   3   2      685.99      706.11     15.49 o
   5   3   2     1007.24      963.39     25.92 o
   6   3   2      274.45      282.29     10.21 o
   7   3   2        0.38       -8.55      9.56 o
   8   3   2       73.27       57.79     14.89 o
   9   3   2       57.67       64.47     12.76 o
  10   3   2        0.57      -12.52     13.96 o
  11   3   2       14.32       80.05     47.53 o
 -11   4   2        2.82      -15.76     15.98 o
 -10   4   2        0.58        5.68     12.43 o
  -9   4   2       12.47       26.50     14.71 o
  -8   4   2        6.82        5.64     13.80 o
  -7   4   2       40.97       43.16     18.03 o
  -6   4   2      138.46      157.50     15.94 o
  -5   4   2      156.17      198.77     13.24 o
  -4   4   2        0.98       -1.05     10.79 o
  -3   4   2     1081.17     1018.23     20.82 o
  -2   4   2      572.66      651.54     37.43 o
  -1   4   2      803.72      770.59     23.50 o
   0   4   2      839.18      765.07     25.11 o
   1   4   2       19.61       10.93     14.58 o
   2   4   2     9413.71     9146.41    113.35 o
   3   4   2     2687.67     2584.06     31.13 o
   4   4   2     1567.25     1485.74     22.79 o
   5   4   2     1710.32     1598.12     26.20 o
   6   4   2     1738.72     1786.15     37.60 o
   7   4   2      720.06      638.22     27.70 o
   8   4   2       26.50       10.73     30.66 o
   9   4   2      412.23      387.23     54.50 o
  10   4   2       39.55      -22.95     22.95 o
  11   4   2      118.51       65.65     15.52 o
 -11   5   2       50.63       84.31     48.56 o
 -10   5   2        0.86       -2.09     16.30 o
  -9   5   2       10.46       30.30     12.85 o
  -8   5   2       19.04        5.05     18.03 o
  -7   5   2       32.54       25.62     12.85 o
  -6   5   2     1207.44     1182.01     24.75 o
  -5   5   2       22.59       30.09     12.04 o
  -4   5   2       57.89       42.18     14.55 o
  -3   5   2       55.42       31.30     14.82 o
  -2   5   2     1099.03     1149.00     24.54 o
  -1   5   2     1370.48     1122.01     25.73 o
   0   5   2       53.80       92.83     20.23 o
   1   5   2      332.79      298.92     22.78 o
   2   5   2      422.01      349.34     19.51 o
   3   5   2      144.76      142.33     23.18 o
   4   5   2     2363.15     2383.66     35.17 o
   5   5   2        3.05        4.69      9.79 o
   6   5   2      493.41      523.21     36.91 o
   7   5   2      267.45      295.47     15.71 o
   8   5   2       22.01       16.60     12.13 o
   9   5   2      285.35      302.08     60.30 o
  10   5   2       43.65       31.42     22.67 o
 -10   6   2       19.05       18.44     21.17 o
  -9   6   2      280.17      220.05     26.77 o
  -8   6   2       30.20      -16.66     20.76 o
  -7   6   2      323.66      390.60     29.16 o
  -6   6   2       22.30       22.92     13.38 o
  -5   6   2        0.24       -4.87     21.58 o
  -4   6   2       82.35       91.68     14.72 o
  -3   6   2      582.44      546.87     19.98 o
  -2   6   2      831.19      848.85     40.29 o
  -1   6   2      251.63      329.19     19.87 o
   0   6   2     1090.92     1131.27     27.76 o
   1   6   2     2912.54     2829.29     51.43 o
   2   6   2     3622.81     3688.23     85.37 o
   3   6   2       40.27       78.60     11.60 o
   4   6   2      474.07      420.54     29.10 o
   5   6   2       27.26       40.05     11.47 o
   6   6   2      374.37      363.69     15.66 o
   7   6   2      239.13      267.82     27.13 o
   8   6   2        7.84       14.17     13.21 o
   9   6   2       32.60       20.95     15.14 o
  10   6   2        1.32      -22.54     23.08 o
 -10   7   2       34.50      140.28     46.99 o
  -9   7   2      537.11      513.58     34.42 o
  -8   7   2      534.04      535.51     22.81 o
  -7   7   2      900.05      972.46     40.50 o
  -6   7   2     1402.62     1399.09     38.67 o
  -5   7   2      702.79      710.04     26.77 o
  -4   7   2     2150.53     2019.70     44.49 o
  -3   7   2     1162.78     1162.53     28.39 o
  -2   7   2     3423.62     3037.85     45.28 o
  -1   7   2     3944.48     3581.77     51.09 o
   0   7   2     1432.03     1265.29     30.27 o
   1   7   2     4063.58     4113.10     66.08 o
   2   7   2     4698.99     4624.69     62.73 o
   3   7   2     2105.33     2167.60     30.83 o
   4   7   2      907.26      910.51     21.10 o
   5   7   2      565.96      570.88     22.12 o
   6   7   2      227.50      255.47     22.61 o
   7   7   2       26.60       21.15     13.32 o
   8   7   2        0.18        3.78     12.20 o
   9   7   2       16.20        5.64     15.90 o
  10   7   2        3.77      -11.93     14.14 o
 -10   8   2        0.08       67.88     26.91 o
  -9   8   2        6.47       74.30     28.00 o
  -8   8   2        3.56       12.02     15.65 o
  -7   8   2        0.03        2.87     20.35 o
  -6   8   2       22.77       19.68     15.92 o
  -5   8   2       77.38       74.74     17.80 o
  -4   8   2      113.26      142.97     25.00 o
  -3   8   2      193.85      196.06     20.61 o
  -2   8   2       27.49       31.25     17.55 o
  -1   8   2      177.05      176.03     25.27 o
   0   8   2      360.89      336.80     23.09 o
   1   8   2      178.86      270.13     27.18 o
   2   8   2     1859.74     1832.54     39.60 o
   3   8   2      976.34      958.69     37.87 o
   4   8   2      623.73      615.58     22.14 o
   5   8   2     1393.41     1351.20     28.66 o
   6   8   2       84.26       98.40     18.94 o
   7   8   2      125.02      133.10     14.81 o
   8   8   2      153.82      169.39     18.97 o
   9   8   2        0.60      -14.09     14.09 o
 -10   9   2        0.39       17.35     47.12 o
  -9   9   2        0.12      -48.08     51.22 o
  -8   9   2       16.40      -40.41     43.50 o
  -7   9   2      105.73      101.83     19.67 o
  -6   9   2       31.73       19.29     21.65 o
  -5   9   2      367.06      394.05     37.56 o
  -4   9   2       41.58       39.52     18.16 o
  -3   9   2       34.26       35.54     22.74 o
  -2   9   2      548.72      526.17     65.63 o
  -1   9   2       33.12       42.70     19.25 o
   0   9   2      283.41      289.84     39.27 o
   1   9   2       23.13       26.05     45.69 o
   2   9   2      293.31      242.01     29.22 o
   3   9   2      291.84      318.43     21.66 o
   4   9   2      194.70      159.01     21.58 o
   5   9   2      235.20      264.25     19.16 o
   6   9   2        1.78        6.61     15.00 o
   7   9   2       66.73       79.35     18.63 o
   8   9   2       83.63       81.72     18.37 o
   9   9   2        0.46        8.60     22.10 o
  -9  10   2        4.02       -3.12     17.40 o
  -8  10   2       64.22       41.99     19.74 o
  -7  10   2       53.15       62.27     40.29 o
  -6  10   2      101.08       59.47     35.85 o
  -5  10   2        3.06       16.97     18.30 o
  -4  10   2      276.15      253.58     28.64 o
  -3  10   2      692.06      701.48     30.35 o
  -2  10   2      128.68      138.99     28.95 o
  -1  10   2      193.26      246.89     74.71 o
   0  10   2     1007.51     1046.24     56.34 o
   1  10   2      197.47      245.06     30.92 o
   2  10   2      994.44     1039.25     50.33 o
   3  10   2      112.47      105.83     18.41 o
   4  10   2      250.55      285.77     21.90 o
   5  10   2       76.27       83.91     15.69 o
   6  10   2       27.11       23.49     14.17 o
   7  10   2      494.70      492.88     27.71 o
   8  10   2       41.39       39.44     16.64 o
   9  10   2        5.69       39.18     23.85 o
  -9  11   2       70.26       73.40     26.57 o
  -8  11   2      126.79      102.58     27.51 o
  -7  11   2      352.08      370.27     28.20 o
  -6  11   2       57.94       72.68     28.65 o
  -5  11   2      947.14      970.72     41.42 o
  -4  11   2      319.33      379.67     27.33 o
  -3  11   2     1566.87     1578.51     54.64 o
  -2  11   2     1610.02     1650.84     50.61 o
  -1  11   2      927.56      989.82     35.64 o
   0  11   2     3326.74     3049.34     67.76 o
   1  11   2      275.79      337.55     34.83 o
   2  11   2     1651.85     1566.77     41.95 o
   3  11   2      784.43      762.37     25.29 o
   4  11   2      549.33      584.47     48.71 o
   5  11   2      342.66      395.90     44.99 o
   6  11   2       58.44       39.57     19.59 o
   7  11   2        0.14        3.66     13.24 o
   8  11   2       42.99       48.68     18.07 o
  -8  12   2       15.42       -1.38     20.56 o
  -7  12   2        6.50       43.54     44.60 o
  -6  12   2        0.03       22.50     37.82 o
  -5  12   2       94.13      110.34     24.88 o
  -4  12   2        1.68       -4.64     22.85 o
  -3  12   2        5.55        6.01     20.63 o
  -2  12   2       62.49       55.62     23.37 o
  -1  12   2      144.32      131.60     25.40 o
   0  12   2        1.22       41.50     22.51 o
   1  12   2       12.63       39.77     22.83 o
   2  12   2      144.88      108.51     40.36 o
   3  12   2        2.24       14.91     16.02 o
   4  12   2       92.19      118.93     25.33 o
   5  12   2        8.53       25.95     23.05 o
   6  12   2      231.71      196.43     19.40 o
   7  12   2       98.45       69.95     18.82 o
  -7  13   2        3.13      -31.66     31.66 o
  -6  13   2       17.36       56.72     31.76 o
  -5  13   2        1.67      -23.52     23.52 o
  -4  13   2        5.01      -22.94     22.94 o
  -3  13   2       63.19       69.08     30.33 o
  -2  13   2       47.04       27.06     23.43 o
  -1  13   2       68.33       69.89     28.27 o
   0  13   2        1.14       28.99     29.27 o
   1  13   2      143.32      125.59     26.41 o
   2  13   2        4.17      -18.04     22.11 o
   3  13   2       19.22       20.88     25.85 o
   4  13   2      103.97      228.63     85.15 o
   5  13   2        1.27       15.43     16.04 o
   6  13   2       50.59       71.11     17.93 o
   7  13   2        7.56        7.15     16.97 o
  -7  14   2        2.97        4.43     28.68 o
  -6  14   2        0.42       25.15     43.64 o
  -5  14   2        1.13       -8.99     30.42 o
  -4  14   2       44.77       21.03     32.09 o
  -3  14   2       39.21       56.50     33.80 o
  -2  14   2        0.26      -19.93     43.25 o
  -1  14   2        2.93       45.72     35.10 o
   0  14   2        7.12       27.78     24.31 o
   1  14   2      158.64      143.24     28.21 o
   2  14   2      192.45      219.96     43.22 o
   3  14   2        7.66       14.78     20.61 o
   4  14   2       73.54      108.51     26.86 o
   5  14   2        4.37       11.35     17.02 o
   6  14   2       62.91       60.28     18.56 o
  -5  15   2       68.65       75.19     38.27 o
  -4  15   2      223.36      402.31    192.86 o
  -3  15   2      216.62      298.75     60.78 o
  -2  15   2      295.54      357.89     39.88 o
  -1  15   2      630.22      583.39     60.78 o
   0  15   2      198.27      252.45     39.23 o
   1  15   2      519.53      549.04     46.80 o
   2  15   2      299.57      338.84     26.47 o
   3  15   2      193.46      216.88     27.12 o
   4  15   2      345.90      372.04     29.39 o
   5  15   2       42.77       51.70     19.91 o
  -4  16   2       19.20        5.70     35.38 o
  -3  16   2        0.06       14.38     32.86 o
  -2  16   2        6.74      -17.16     27.42 o
  -1  16   2        2.36        5.11     33.29 o
   0  16   2        1.39      -10.98     26.04 o
   1  16   2        4.91      -11.85     30.83 o
   2  16   2        0.58       27.89     36.93 o
   3  16   2        9.18       -9.93     21.78 o
  -2  17   2       25.11      -11.34     80.31 o
  -1  17   2        4.83       27.20     49.38 o
   0  17   2       15.76       49.72     30.30 o
   1  17   2        0.78      -23.89     25.70 o
   0 -18   3        0.46       -6.06     22.29 o
   1 -18   3       27.48       53.41     22.18 o
  -3 -17   3       39.58       33.83     30.43 o
  -2 -17   3      158.85      203.45     22.96 o
  -1 -17   3        5.47      -21.47     21.47 o
   0 -17   3      234.95      219.28     27.85 o
   1 -17   3       72.69       64.62     21.34 o
   2 -17   3      163.73      134.06     61.67 o
   3 -17   3      137.18      116.94     50.88 o
   4 -17   3       88.77      155.01     33.65 o
  -5 -16   3      180.89      213.75     30.56 o
  -4 -16   3       74.58       98.82     20.11 o
  -3 -16   3       75.02       79.74     25.69 o
  -2 -16   3      207.42      233.96     44.62 o
  -1 -16   3       24.92       38.48     21.34 o
   0 -16   3      420.67      457.33     28.10 o
   1 -16   3       78.14      136.35     21.52 o
   2 -16   3       54.33       70.60     31.49 o
   3 -16   3       90.61      124.01     38.59 o
   4 -16   3        9.74       29.43     31.87 o
   5 -16   3      101.72      133.29     32.73 o
  -6 -15   3       16.47       31.48     25.97 o
  -5 -15   3       16.70       15.98     15.18 o
  -4 -15   3      124.62       93.57     22.79 o
  -3 -15   3       41.56       39.52     18.94 o
  -2 -15   3        3.05      -17.54     18.56 o
  -1 -15   3      157.72      181.57     20.44 o
   0 -15   3       23.95        0.11     15.14 o
   1 -15   3      196.07      135.71     33.66 o
   2 -15   3      126.31      109.62     26.60 o
   3 -15   3       83.80       93.08     31.29 o
   4 -15   3       99.03      138.97     28.81 o
   5 -15   3       24.28      -12.86     29.23 o
   6 -15   3       92.03       65.40     37.24 o
  -7 -14   3      102.56      106.38     18.94 o
  -6 -14   3        0.04        7.92     15.81 o
  -5 -14   3      189.55      175.29     17.95 o
  -4 -14   3      140.16      105.91     21.17 o
  -3 -14   3      180.61      178.55     19.77 o
  -2 -14   3      109.40      122.44     17.46 o
  -1 -14   3        9.90       19.60     19.65 o
   0 -14   3      249.81      276.26     41.84 o
   1 -14   3       26.82       51.28     25.68 o
   2 -14   3      141.18      125.24     29.96 o
   3 -14   3       25.92       57.82     40.77 o
   4 -14   3       69.71       86.41     26.28 o
   5 -14   3        5.63       -8.40     22.89 o
   6 -14   3       42.31       48.72     46.61 o
   7 -14   3        9.72       32.09     51.90 o
  -7 -13   3       30.58       26.17     19.07 o
  -6 -13   3       37.18       15.96     19.93 o
  -5 -13   3       21.30       27.19     13.88 o
  -4 -13   3      158.11      138.09     20.50 o
  -3 -13   3       51.51       49.49     18.15 o
  -2 -13   3      206.67      243.89     23.83 o
  -1 -13   3      509.11      489.36     44.73 o
   0 -13   3       85.15       50.48     18.67 o
   1 -13   3      876.30      806.38     35.38 o
   2 -13   3      667.30      674.34     51.02 o
   3 -13   3      268.23      241.60     27.23 o
   4 -13   3      687.45      632.01     35.15 o
   5 -13   3      112.04      109.52     26.21 o
   6 -13   3      233.48      295.40    107.02 o
   7 -13   3      142.95      173.66     62.22 o
   8 -13   3       18.00      -35.51     40.16 o
  -8 -12   3       60.93       68.35     18.53 o
  -7 -12   3      160.21      206.27     35.16 o
  -6 -12   3      421.02      420.27     27.46 o
  -5 -12   3      268.95      267.82     29.97 o
  -4 -12   3      554.34      590.76     22.18 o
  -3 -12   3      238.41      257.61     18.38 o
  -2 -12   3      434.75      415.71     25.46 o
  -1 -12   3     1345.92     1355.08     39.51 o
   0 -12   3     1043.78     1046.68     28.35 o
   1 -12   3      161.02      269.13     63.24 o
   2 -12   3     2646.01     2594.43     50.64 o
   3 -12   3      186.11      175.64     38.45 o
   4 -12   3      780.91      817.79     70.34 o
   5 -12   3       66.44       62.33     27.69 o
   6 -12   3      104.32      104.08     25.26 o
   7 -12   3        1.00       11.13     22.27 o
   8 -12   3        0.31       -5.05     32.78 o
  -9 -11   3       26.28       -1.09     24.31 o
  -8 -11   3        0.29       -1.71     14.41 o
  -7 -11   3        0.59       16.02     12.44 o
  -6 -11   3       83.92      131.31     34.62 o
  -5 -11   3       12.15       12.09     12.51 o
  -4 -11   3      142.71      125.38     17.80 o
  -3 -11   3      231.72      305.41     18.96 o
  -2 -11   3       42.79       44.84     14.82 o
  -1 -11   3        2.09        7.72     13.88 o
   0 -11   3      739.86      694.50     26.39 o
   1 -11   3      174.45      158.05     21.06 o
   2 -11   3      307.95      268.07     34.90 o
   3 -11   3      140.05      137.84     22.38 o
   4 -11   3       99.53       76.19     21.51 o
   5 -11   3      603.72      527.46     35.10 o
   6 -11   3        0.85       11.54     23.66 o
   7 -11   3       30.11       47.25     27.45 o
   8 -11   3        4.90      -11.06     31.83 o
   9 -11   3        2.12       43.85     62.97 o
  -9 -10   3      122.34      135.88     21.58 o
  -8 -10   3        0.39        5.93     16.05 o
  -7 -10   3       60.89       73.36     19.70 o
  -6 -10   3      369.84      390.67     16.48 o
  -5 -10   3       34.22       32.68     12.75 o
  -4 -10   3     2300.63     2287.21     29.98 o
  -3 -10   3     1273.27     1258.63     35.46 o
  -2 -10   3     1609.55     1487.90     25.07 o
  -1 -10   3      353.02      355.74     18.70 o
   0 -10   3      103.77       98.48     31.01 o
   1 -10   3      819.66      880.19     27.95 o
   2 -10   3        2.65      -13.00     16.63 o
   3 -10   3        3.39        6.02     16.61 o
   4 -10   3       21.02       27.71     22.15 o
   5 -10   3      382.12      285.88     31.88 o
   6 -10   3      128.46       88.21     27.92 o
   7 -10   3       10.82      -16.53     30.60 o
   8 -10   3        0.76      -24.04     32.10 o
   9 -10   3       14.52      -33.46     33.46 o
  -9  -9   3        1.04        2.11     15.72 o
  -8  -9   3        9.35       10.40     10.74 o
  -7  -9   3        6.83       16.65      9.27 o
  -6  -9   3       67.35       73.75     10.66 o
  -5  -9   3      117.05      111.52     16.01 o
  -4  -9   3        4.43       10.00      9.77 o
  -3  -9   3      356.03      380.35     14.65 o
  -2  -9   3       13.60       18.07     21.72 o
  -1  -9   3      323.24      327.17     27.50 o
   0  -9   3     2418.10     2383.47     38.90 o
   1  -9   3     1075.52     1039.71     44.60 o
   2  -9   3     1576.29     1577.52     41.94 o
   3  -9   3     1573.71     1563.33     57.27 o
   4  -9   3      678.67      647.69     27.37 o
   5  -9   3     1130.16     1072.59     44.66 o
   6  -9   3      378.04      368.00     30.87 o
   7  -9   3      617.04      626.67     44.53 o
   8  -9   3      300.17      316.48     38.65 o
   9  -9   3       53.45      141.23     35.24 o
  10  -9   3       41.77       61.33     34.01 o
  -9  -8   3        9.99       21.39     16.44 o
  -8  -8   3      342.42      352.25     49.58 o
  -7  -8   3      389.18      384.90     12.70 o
  -6  -8   3      513.83      520.87     24.75 o
  -5  -8   3     2152.68     2144.36     34.39 o
  -4  -8   3      856.72      823.55     19.00 o
  -3  -8   3     9913.81     9782.41     93.69 o
  -2  -8   3     2446.44     2337.88     30.79 o
  -1  -8   3     4540.10     4630.83     44.67 o
   0  -8   3     4167.95     4031.55     50.23 o
   1  -8   3     1286.62     1081.34     41.85 o
   2  -8   3     1271.22     1181.96     64.81 o
   3  -8   3     3125.65     2878.86     84.89 o
   4  -8   3     1520.45     1490.78     33.87 o
   5  -8   3      654.57      584.88     41.59 o
   6  -8   3       82.69      116.88     20.14 o
   7  -8   3      800.25      756.16     43.71 o
   8  -8   3      364.43      276.87     37.15 o
   9  -8   3       63.29       43.71     52.31 o
  10  -8   3       10.78      129.21     34.01 o
 -10  -7   3        3.56       16.80     24.59 o
  -9  -7   3       23.80       16.63     12.95 o
  -8  -7   3       44.10       46.86     14.45 o
  -7  -7   3       74.22       52.31      8.58 o
  -6  -7   3      111.80       97.30     12.51 o
  -5  -7   3      461.20      436.44     12.24 o
  -4  -7   3      359.30      386.97     12.68 o
  -3  -7   3        6.44       19.17     11.55 o
  -2  -7   3      251.51      285.69     19.94 o
  -1  -7   3     2406.73     2420.37     39.44 o
   0  -7   3      161.28      165.00     14.13 o
   1  -7   3     1424.28     1268.43     46.92 o
   2  -7   3       35.10       33.43     13.41 o
   3  -7   3      795.16      712.22     39.10 o
   4  -7   3      164.34      170.58     35.31 o
   5  -7   3      146.13      154.44     26.23 o
   6  -7   3      473.52      405.67     59.69 o
   7  -7   3       15.05       23.63     25.41 o
   8  -7   3        9.48       21.44     46.58 o
   9  -7   3       88.26       47.66     24.45 o
  10  -7   3        0.14       -9.27     20.59 o
 -10  -6   3       45.06        4.64     38.93 o
  -9  -6   3      174.87      215.29     13.54 o
  -8  -6   3      113.98      115.28     22.09 o
  -7  -6   3     1628.97     1693.85     30.90 o
  -6  -6   3       25.58       36.33      8.26 o
  -5  -6   3     1999.69     2032.31     22.34 o
  -4  -6   3     1487.15     1492.29     33.75 o
  -3  -6   3     6616.80     6737.54     52.32 o
  -2  -6   3       15.37       13.09      7.49 o
  -1  -6   3     4069.62     3860.96     38.49 o
   0  -6   3     1019.65      963.38     18.43 o
   1  -6   3     1154.41     1205.67     28.56 o
   2  -6   3     2234.66     2428.98     64.40 o
   3  -6   3     1155.08     1254.46     29.57 o
   4  -6   3      675.01      732.68     58.53 o
   5  -6   3      822.75      892.34     64.61 o
   6  -6   3      415.25      435.17     57.50 o
   7  -6   3        0.11        7.51     39.20 o
   8  -6   3        0.13        4.07     11.61 o
   9  -6   3      177.87      180.33     50.12 o
  10  -6   3       33.13       23.31     10.12 o
 -11  -5   3        3.17       -3.82     21.58 o
 -10  -5   3       13.82       -0.14     34.15 o
  -9  -5   3       11.60       21.79     14.76 o
  -8  -5   3      178.52      195.86     14.79 o
  -7  -5   3       21.19       13.63      8.73 o
  -6  -5   3        1.14       12.93     11.36 o
  -5  -5   3       43.83       36.45      7.56 o
  -4  -5   3      505.09      526.89     28.39 o
  -3  -5   3      251.14      292.78     15.34 o
  -2  -5   3     2313.38     2483.40     28.86 o
  -1  -5   3      265.82      221.67     27.46 o
   0  -5   3      272.83      301.05     13.79 o
   1  -5   3     6952.52     6680.93     73.40 o
   2  -5   3     2780.98     3007.05     39.59 o
   3  -5   3     2626.88     2410.09     35.58 o
   4  -5   3     2365.78     2391.67     42.71 o
   5  -5   3      510.32      466.18     51.63 o
   6  -5   3     1898.36     1973.85     81.68 o
   7  -5   3      682.04      720.10     61.60 o
   8  -5   3      410.44      379.13     20.42 o
   9  -5   3      166.93      203.40     33.87 o
  10  -5   3       14.74       15.46     14.61 o
  11  -5   3       72.68       18.04     20.26 o
 -11  -4   3       19.03       21.72     22.13 o
 -10  -4   3        0.30       16.93      7.99 o
  -9  -4   3       78.79       50.55     10.78 o
  -8  -4   3       53.66       46.71      8.75 o
  -7  -4   3     1968.50     1883.69     41.17 o
  -6  -4   3     2813.02     2759.81     35.49 o
  -5  -4   3      239.83      207.04     23.79 o
  -4  -4   3    11464.10    11653.49     87.45 o
  -3  -4   3    10576.40    10945.63     80.42 o
  -2  -4   3    23280.39    25091.45    211.42 o
  -1  -4   3    11458.60    11728.75     87.88 o
   0  -4   3     2309.67     1944.81     28.00 o
   1  -4   3     3217.52     3346.01     48.96 o
   2  -4   3    20114.65    19956.54    229.43 o
   3  -4   3     8626.01     8903.53    117.06 o
   4  -4   3     3304.22     3291.94     61.47 o
   5  -4   3      418.10      353.22     26.09 o
   6  -4   3     1611.38     1646.31     45.07 o
   7  -4   3      705.64      707.86     25.54 o
   8  -4   3      671.36      709.88     20.03 o
   9  -4   3      191.69      179.96     20.27 o
  10  -4   3        0.19        6.09     11.92 o
  11  -4   3       16.14       -4.84     17.62 o
 -11  -3   3       17.14       -0.41     32.92 o
 -10  -3   3        1.14        4.92      6.74 o
  -9  -3   3       75.12       75.92     19.44 o
  -8  -3   3       68.10       61.37      7.28 o
  -7  -3   3      218.31      215.62     16.89 o
  -6  -3   3      256.08      268.08     13.22 o
  -5  -3   3       38.97       35.70      8.64 o
  -4  -3   3        3.66        8.61      4.16 o
  -3  -3   3       22.91       21.88      6.00 o
  -2  -3   3       40.46       47.67      5.71 o
  -1  -3   3       81.58      119.51     11.69 o
   0  -3   3     3256.33     3042.22     25.18 o
   1  -3   3      824.02      809.54     22.06 o
   2  -3   3      433.89      496.64     27.18 o
   3  -3   3      861.56      866.93     30.05 o
   4  -3   3        9.11       18.30     16.53 o
   5  -3   3     1211.22     1202.12     34.42 o
   6  -3   3      111.41       69.21     22.58 o
   7  -3   3      425.16      400.40     12.53 o
   8  -3   3      192.91      233.12     13.29 o
   9  -3   3        4.98       -1.24     18.57 o
  10  -3   3       36.60       43.69     13.27 o
  11  -3   3        6.31        5.44     28.98 o
 -11  -2   3       18.74       31.96     21.17 o
 -10  -2   3        0.45        2.81      7.58 o
  -9  -2   3      668.50      699.86     52.66 o
  -8  -2   3      670.35      700.07     16.31 o
  -7  -2   3     1147.53     1139.76     24.71 o
  -6  -2   3     1745.81     1806.99     22.51 o
  -5  -2   3      757.24      718.56     13.83 o
  -4  -2   3     1553.09     1398.84     17.26 o
  -3  -2   3     1553.74     1402.86     34.30 o
  -2  -2   3    10983.15    11318.41    141.38 o
  -1  -2   3      528.46      500.85     12.16 o
   0  -2   3     1281.39     1198.81     12.97 o
   1  -2   3     3344.60     3445.22     61.12 o
   2  -2   3    18474.22    21149.21    342.98 o
   3  -2   3      829.92      798.50     29.50 o
   4  -2   3      243.12      264.34      7.33 o
   5  -2   3        0.02       10.70      9.33 o
   6  -2   3       24.24       36.11      6.92 o
   7  -2   3      141.21      145.91     10.15 o
   8  -2   3      105.66      143.12     14.04 o
   9  -2   3        0.13       -9.00     14.97 o
  10  -2   3       29.90       89.71     24.01 o
  11  -2   3        0.84      -11.73     19.34 o
 -11  -1   3       66.55       29.37     20.22 o
 -10  -1   3       16.59       17.54      8.54 o
  -9  -1   3      252.95      297.55     11.34 o
  -8  -1   3       76.69       71.22     14.05 o
  -7  -1   3       33.57       33.57      7.76 o
  -6  -1   3       59.99       50.55     11.27 o
  -5  -1   3      167.48      175.16      8.16 o
  -4  -1   3      381.27      364.55     15.77 o
  -3  -1   3       12.50       10.60      5.43 o
  -2  -1   3      783.40      757.80     27.04 o
  -1  -1   3       13.58        9.54      3.77 o
   0  -1   3     7298.34     7650.01    165.75 o
   1  -1   3        4.71        4.86      8.20 o
   2  -1   3    15732.61    17518.26    338.33 o
   3  -1   3     4330.02     4248.74     82.64 o
   4  -1   3     1591.83     1653.80     34.42 o
   5  -1   3     2310.87     2259.03     33.56 o
   6  -1   3        4.71        2.33      6.01 o
   7  -1   3     1508.86     1593.87     47.77 o
   8  -1   3      174.84      192.77     18.47 o
   9  -1   3      228.92      202.80     26.87 o
  10  -1   3       19.35       11.10      9.98 o
  11  -1   3       13.21       15.90     16.43 o
 -10   0   3        2.35       13.84      8.87 o
  -9   0   3      216.48      203.59     11.24 o
  -8   0   3     2175.89     2126.47     23.82 o
  -7   0   3      896.87      839.01     22.65 o
  -6   0   3     1293.99     1256.78     17.91 o
  -5   0   3     6738.57     6730.44     87.90 o
  -4   0   3     1103.23      970.85     18.17 o
  -3   0   3    11837.19    12004.66    143.89 o
  -2   0   3    30994.83    35216.98    532.01 o
  -1   0   3     1807.50     1706.21     16.95 o
   0   0   3    22361.09    24017.13    271.32 o
   1   0   3     2701.20     2934.38     38.43 o
   2   0   3    73613.02    87449.75   1120.38 o
   3   0   3    11477.32    12456.13    207.04 o
   4   0   3     4936.15     5050.40     80.04 o
   5   0   3     2446.06     2310.57     32.20 o
   6   0   3      113.76      131.43      9.77 o
   7   0   3     1147.96     1226.98     29.23 o
   8   0   3      568.76      561.68     48.00 o
   9   0   3       58.78       56.23     12.80 o
  10   0   3       52.97       32.72     16.53 o
  11   0   3        1.36        6.81     24.04 o
 -11   1   3       13.01        9.00      9.68 o
 -10   1   3       15.57        5.37     15.83 o
  -9   1   3       20.37       14.78     11.07 o
  -8   1   3      339.75      328.94     25.86 o
  -7   1   3        2.92        6.02      7.61 o
  -6   1   3        0.20       -2.10     11.81 o
  -5   1   3     1079.05     1058.18     28.14 o
  -4   1   3      216.29      268.50     21.99 o
  -3   1   3      107.64      100.60     13.10 o
  -2   1   3        2.40       13.29      9.21 o
  -1   1   3      236.62      277.99     44.66 o
   0   1   3      493.51      548.96     33.74 o
   1   1   3     1166.76     1252.05     45.63 o
   2   1   3     5804.68     5798.28     70.55 o
   3   1   3        8.81       22.42      6.37 o
   4   1   3      110.88       94.00      5.56 o
   5   1   3        1.76       -1.34      8.09 o
   6   1   3      243.85      226.91     23.49 o
   7   1   3       74.27       60.93     22.74 o
   8   1   3        2.51      -15.71     15.71 o
   9   1   3       74.93       58.20     14.59 o
  10   1   3       58.04       61.19     11.00 o
  11   1   3       33.37       54.67     17.00 o
 -11   2   3       22.01        0.04     12.03 o
 -10   2   3       74.98       52.31     21.72 o
  -9   2   3        0.19        9.75     17.89 o
  -8   2   3      425.04      411.70     13.34 o
  -7   2   3     1573.68     1606.12     26.13 o
  -6   2   3      551.94      501.15     19.67 o
  -5   2   3      968.69      926.39     24.14 o
  -4   2   3     7059.04     6987.71     73.00 o
  -3   2   3     6379.89     6640.18     70.00 o
  -2   2   3     5448.35     5066.23     52.72 o
  -1   2   3     4052.00     4383.92     51.15 o
   0   2   3     7203.67     6529.44     82.76 o
   1   2   3     3574.06     3211.04     46.07 o
   2   2   3     6802.93     6005.22     72.62 o
   3   2   3      564.00      687.70     18.74 o
   4   2   3      665.14      606.29     16.30 o
   5   2   3       69.47       60.79      9.20 o
   6   2   3        0.02        6.10      6.74 o
   7   2   3      128.96      113.63     50.61 o
   8   2   3       22.71        2.91      9.90 o
   9   2   3       34.66       22.24     10.86 o
  10   2   3        0.14       -3.46     22.95 o
  11   2   3       45.20      100.32     60.85 o
 -11   3   3        4.63       -2.91     19.42 o
 -10   3   3       57.77       68.46     15.23 o
  -9   3   3       56.42       51.10     10.44 o
  -8   3   3       84.41      118.20     17.84 o
  -7   3   3        0.93       14.75     14.75 o
  -6   3   3       36.68       37.32      9.80 o
  -5   3   3      639.66      701.69     18.41 o
  -4   3   3        1.92       -2.65      9.68 o
  -3   3   3      439.12      457.95     27.52 o
  -2   3   3      101.65      119.53     13.18 o
  -1   3   3     1052.27     1099.06     59.21 o
   0   3   3      145.53      172.00     22.54 o
   1   3   3      136.63      161.00     19.07 o
   2   3   3     4071.54     3768.81     50.44 o
   3   3   3     1201.38     1217.45     18.40 o
   4   3   3     1527.74     1443.23     19.76 o
   5   3   3       47.17       39.75     12.33 o
   6   3   3     1145.69     1077.40     23.45 o
   7   3   3      535.51      558.23     16.76 o
   8   3   3      595.88      658.63     38.11 o
   9   3   3      206.68      209.25     30.60 o
  10   3   3        1.22       30.05     43.85 o
  11   3   3       73.13      112.38     23.59 o
 -11   4   3        8.47        6.82     24.79 o
 -10   4   3        5.42       -7.32     11.12 o
  -9   4   3       92.43       91.11     17.50 o
  -8   4   3      366.41      331.97     57.64 o
  -7   4   3      883.26      875.26     49.86 o
  -6   4   3     1186.62     1209.53     62.83 o
  -5   4   3     1278.17     1241.85     25.96 o
  -4   4   3     7637.16     7741.64     82.43 o
  -3   4   3     9442.52     9731.66    122.88 o
  -2   4   3     9405.82     9503.88    102.19 o
  -1   4   3    12184.67    11137.77    123.34 o
   0   4   3     2195.10     2277.37     45.01 o
   1   4   3    14645.17    14126.98    174.92 o
   2   4   3    10383.81    10323.40    117.28 o
   3   4   3     7359.18     7194.21     65.38 o
   4   4   3     2951.43     2689.91     45.44 o
   5   4   3     1242.98     1281.63     27.30 o
   6   4   3     2058.99     1971.14     43.49 o
   7   4   3      385.35      390.52     14.68 o
   8   4   3      303.87      297.19     22.25 o
   9   4   3      448.14      443.92     35.51 o
  10   4   3       19.76        6.83     40.84 o
 -11   5   3       23.64       41.69     25.21 o
 -10   5   3        0.02        2.32     17.07 o
  -9   5   3      118.30       91.28     15.31 o
  -8   5   3       78.05       67.07     20.62 o
  -7   5   3      465.33      459.80     18.18 o
  -6   5   3       73.01       81.51     16.94 o
  -5   5   3       30.13       53.41     18.78 o
  -4   5   3      191.15      169.70     14.51 o
  -3   5   3      423.39      468.58     17.72 o
  -2   5   3     1909.04     2059.76     38.23 o
  -1   5   3     1525.73     1586.74     46.92 o
   0   5   3      186.05      310.85     29.09 o
   1   5   3       83.07      111.46     16.71 o
   2   5   3     1821.84     1915.34     35.39 o
   3   5   3        3.11       18.53      9.91 o
   4   5   3      185.07      213.02     13.24 o
   5   5   3      266.77      259.61     13.81 o
   6   5   3      106.80      104.10     20.54 o
   7   5   3      239.26      231.99     13.99 o
   8   5   3        0.99      -14.09     14.09 o
   9   5   3        0.18       33.98     14.13 o
  10   5   3        0.87       12.84     43.16 o
 -10   6   3        0.11        8.88     20.35 o
  -9   6   3       77.60       49.17     22.13 o
  -8   6   3        3.73       -8.88     20.08 o
  -7   6   3     1472.47     1478.79     30.10 o
  -6   6   3      376.01      368.34     24.03 o
  -5   6   3      690.11      669.28     21.91 o
  -4   6   3     1502.60     1431.53     33.89 o
  -3   6   3     2598.98     2585.59     45.09 o
  -2   6   3     2306.98     2383.56     37.42 o
  -1   6   3     2313.13     2225.33     43.85 o
   0   6   3      413.79      374.79     21.25 o
   1   6   3     1092.49      987.29     27.48 o
   2   6   3       93.55       53.03     30.18 o
   3   6   3     2432.16     2445.37     49.48 o
   4   6   3       38.18       18.65     15.92 o
   5   6   3      346.85      367.46     22.60 o
   6   6   3       39.92       58.90     17.69 o
   7   6   3        0.27        8.25     11.67 o
   8   6   3       45.24       36.92     19.07 o
   9   6   3       19.07       35.89     15.05 o
  10   6   3        0.15       25.68     44.12 o
 -10   7   3        5.48       18.17     22.40 o
  -9   7   3      121.74       88.78     25.41 o
  -8   7   3        9.69      -12.09     14.31 o
  -7   7   3       58.40       79.33     28.37 o
  -6   7   3      129.95      163.13     21.24 o
  -5   7   3      123.37      106.55     18.37 o
  -4   7   3      178.47      214.67     18.95 o
  -3   7   3      277.37      293.07     20.47 o
  -2   7   3      135.24      144.01     18.20 o
  -1   7   3      219.17      242.75     20.20 o
   0   7   3       11.44       30.41     16.65 o
   1   7   3      601.01      586.38     25.45 o
   2   7   3      297.71      261.40     27.74 o
   3   7   3      681.77      575.48     33.35 o
   4   7   3      282.57      264.48     17.56 o
   5   7   3       57.60       39.14     12.68 o
   6   7   3       61.25       51.64     20.70 o
   7   7   3      683.69      742.74     28.50 o
   8   7   3      137.52      100.72     13.98 o
   9   7   3       53.12       32.97     18.34 o
  10   7   3       65.07      110.61     67.48 o
 -10   8   3        4.53       38.38     25.54 o
  -9   8   3        0.46      -24.72     24.72 o
  -8   8   3       78.60       90.91     22.74 o
  -7   8   3       62.55       36.37     16.44 o
  -6   8   3      402.35      381.37     28.83 o
  -5   8   3     2031.84     2073.73     40.12 o
  -4   8   3     1896.53     2018.92     61.48 o
  -3   8   3     4623.11     4615.35     65.51 o
  -2   8   3     2822.20     2816.32     66.52 o
  -1   8   3     3671.47     3655.15     65.63 o
   0   8   3     4445.45     4276.64     63.64 o
   1   8   3     1360.79     1253.97     35.20 o
   2   8   3     3528.57     3293.56     55.54 o
   3   8   3     1181.35     1115.47     34.33 o
   4   8   3     2329.66     2225.50     36.55 o
   5   8   3      809.86      761.79     21.68 o
   6   8   3      455.30      464.70     26.35 o
   7   8   3      538.71      547.12     30.03 o
   8   8   3      123.47      100.25     22.80 o
   9   8   3       58.45       44.00     14.94 o
  -9   9   3        0.01        7.22     26.91 o
  -8   9   3       23.07       37.38     17.95 o
  -7   9   3       18.94       33.38     49.86 o
  -6   9   3       45.34       57.83     18.85 o
  -5   9   3       60.60       37.05     39.88 o
  -4   9   3      388.83      354.72     33.19 o
  -3   9   3        0.54       -4.93     17.02 o
  -2   9   3        1.76       17.47     21.49 o
  -1   9   3        3.59      -17.53     33.40 o
   0   9   3        2.86        5.17     18.17 o
   1   9   3      262.15      328.52     72.32 o
   2   9   3      332.66      370.26     33.38 o
   3   9   3       77.29       63.39     21.34 o
   4   9   3      154.69      145.06     23.56 o
   5   9   3       27.15       11.98     16.04 o
   6   9   3      384.61      315.59     20.55 o
   7   9   3        0.33       -3.48     15.43 o
   8   9   3       28.00       27.21     13.88 o
   9   9   3        0.09        1.31     17.85 o
  -9  10   3       39.09       45.83     23.29 o
  -8  10   3      173.51      305.18     24.65 o
  -7  10   3      210.81      249.95     46.71 o
  -6  10   3      292.43      313.69     37.63 o
  -5  10   3      427.77      398.92     39.75 o
  -4  10   3        3.66       -1.31     23.29 o
  -3  10   3      339.44      321.66     26.01 o
  -2  10   3      188.86      226.18     24.43 o
  -1  10   3      877.82      902.40     34.19 o
   0  10   3     1075.23      975.21     42.89 o
   1  10   3        7.02        4.28     19.10 o
   2  10   3     2448.34     2397.52     60.02 o
   3  10   3       64.20       64.33     16.28 o
   4  10   3      317.25      305.90     20.97 o
   5  10   3      142.14      123.77     24.17 o
   6  10   3        3.12        0.43     15.13 o
   7  10   3       20.15       35.01     14.63 o
   8  10   3        0.13        2.54     16.20 o
  -8  11   3       25.62       38.50     26.99 o
  -7  11   3       18.28       68.08     25.69 o
  -6  11   3       49.78       54.97     27.32 o
  -5  11   3      237.84      238.04     49.86 o
  -4  11   3        7.13        6.61     24.84 o
  -3  11   3      392.45      341.36     35.72 o
  -2  11   3        2.26        0.12     18.05 o
  -1  11   3       45.36       44.82     22.25 o
   0  11   3       21.83       10.60     20.77 o
   1  11   3        1.22      -26.37     27.59 o
   2  11   3      101.38       94.10     42.75 o
   3  11   3       51.24       41.45     16.41 o
   4  11   3      112.98      107.19     20.76 o
   5  11   3       48.78       80.84     18.71 o
   6  11   3       26.24       23.03     15.82 o
   7  11   3        1.10       -5.46     14.65 o
   8  11   3       20.18       35.96     15.79 o
  -8  12   3       13.18       18.31     48.69 o
  -7  12   3       81.14       16.96     21.52 o
  -6  12   3      122.11      143.30     25.65 o
  -5  12   3      299.30      353.15     34.50 o
  -4  12   3      353.35      470.44     65.22 o
  -3  12   3      278.22      245.59     27.73 o
  -2  12   3      661.49      680.08     59.02 o
  -1  12   3      953.56     1012.44     48.61 o
   0  12   3      942.09     1014.62     38.68 o
   1  12   3     1227.05     1274.28     59.01 o
   2  12   3      586.05      574.36     54.36 o
   3  12   3      728.70      708.48     37.15 o
   4  12   3      489.88      590.07     32.97 o
   5  12   3      214.94      228.44     21.33 o
   6  12   3      265.86      284.49     29.54 o
   7  12   3        4.68       -2.73     14.37 o
  -7  13   3       36.10       43.85     24.51 o
  -6  13   3        0.41      -35.97     36.33 o
  -5  13   3       10.39       -9.50     33.12 o
  -4  13   3        0.37      -11.43     26.78 o
  -3  13   3        4.65       12.99     25.54 o
  -2  13   3       20.36       40.13     24.39 o
  -1  13   3        8.06       44.98     29.69 o
   0  13   3       13.00        9.84     27.33 o
   1  13   3        8.22       10.24     27.85 o
   2  13   3      136.65      101.79     49.04 o
   3  13   3       42.03       28.28     18.27 o
   4  13   3        0.74      -17.54     19.52 o
   5  13   3        7.74       13.71     19.51 o
   6  13   3       34.98       25.16     40.41 o
  -6  14   3       57.76       18.12     24.97 o
  -5  14   3       59.66       46.07     30.93 o
  -4  14   3       81.16       55.23     26.45 o
  -3  14   3       29.51       51.22     30.91 o
  -2  14   3      154.35      181.43     30.39 o
  -1  14   3      199.83      229.27     31.41 o
   0  14   3       70.02       84.31     35.10 o
   1  14   3      196.36      262.59     43.64 o
   2  14   3       22.16        7.17     26.71 o
   3  14   3      108.07      106.63     24.39 o
   4  14   3       98.52       96.53     21.53 o
   5  14   3       12.78       14.17     21.04 o
  -5  15   3       30.42       37.86     27.92 o
  -4  15   3      121.84      153.66     31.82 o
  -3  15   3        6.86       11.02     26.06 o
  -2  15   3       89.51       95.32     52.93 o
  -1  15   3        0.58       35.48     27.19 o
   0  15   3        5.07       20.83     42.89 o
   1  15   3      119.02       91.32     35.38 o
   2  15   3        5.02       16.66     33.23 o
   3  15   3        1.94        7.86     22.31 o
   4  15   3       12.25       14.05     35.92 o
  -4  16   3       22.42        7.00     34.31 o
  -3  16   3       60.32       25.51     37.29 o
  -2  16   3      147.48      125.29     41.52 o
  -1  16   3      122.24      120.05     38.45 o
   0  16   3      231.68      250.30     35.94 o
   1  16   3      107.33      121.22     41.59 o
   2  16   3      191.69      235.27     26.87 o
   3  16   3       60.59       93.52     28.97 o
   0 -18   4       76.38       78.37     22.17 o
   1 -18   4        0.02       -6.92     21.79 o
  -3 -17   4      300.28      394.06     54.70 o
  -2 -17   4      184.40      203.27     24.66 o
  -1 -17   4      190.34      223.82     51.95 o
   0 -17   4      411.22      408.41     38.76 o
   1 -17   4      108.28      125.05     38.70 o
   2 -17   4      384.36      381.73     46.72 o
   3 -17   4      147.98      167.92     32.11 o
   4 -17   4      103.83       17.08     49.85 o
  -5 -16   4        2.25       49.76     47.57 o
  -4 -16   4       10.01       24.30     17.96 o
  -3 -16   4       33.55       44.77     16.90 o
  -2 -16   4       23.56       -4.01     37.29 o
  -1 -16   4       76.74       91.76     22.38 o
   0 -16   4        0.99       10.56     19.36 o
   1 -16   4      199.03      245.99     31.33 o
   2 -16   4        5.94        8.80     37.10 o
   3 -16   4      104.02       99.93     33.82 o
   4 -16   4       66.47      105.95     49.65 o
   5 -16   4       36.24      -16.02     31.89 o
  -6 -15   4       14.69       23.87     13.35 o
  -5 -15   4        0.10        3.39     12.70 o
  -4 -15   4      135.25      150.68     19.71 o
  -3 -15   4        5.86       24.57     15.12 o
  -2 -15   4      108.65       93.29     19.93 o
  -1 -15   4       15.00       51.81     21.80 o
   0 -15   4       11.38       11.24     18.33 o
   1 -15   4      170.06      210.57     32.44 o
   2 -15   4       99.64       87.10     29.75 o
   3 -15   4      190.19      208.93     38.18 o
   4 -15   4       39.72      114.28     33.33 o
   5 -15   4       45.84       25.66     25.99 o
   6 -15   4      169.48      189.35     42.48 o
  -7 -14   4       18.25       18.41     14.09 o
  -6 -14   4        5.44       11.94     17.92 o
  -5 -14   4        0.05       -3.23     20.14 o
  -4 -14   4       16.04       35.21     13.89 o
  -3 -14   4       10.82        4.98     15.48 o
  -2 -14   4       56.24       83.46     16.12 o
  -1 -14   4        8.61      -13.03     16.83 o
   0 -14   4        1.30        9.26     16.96 o
   1 -14   4      298.61      245.26     20.39 o
   2 -14   4        4.96       39.31     22.01 o
   3 -14   4      215.99      226.63     35.73 o
   4 -14   4       73.23      115.15     34.59 o
   5 -14   4       16.42        6.99     22.72 o
   6 -14   4      116.18      132.57     29.58 o
   7 -14   4       23.79       15.15     25.70 o
  -7 -13   4      150.52      113.78     20.06 o
  -6 -13   4       97.38      151.21     31.55 o
  -5 -13   4      159.20      186.02     49.00 o
  -4 -13   4      759.55      757.59     30.70 o
  -3 -13   4      764.97      783.54     34.24 o
  -2 -13   4     1695.95     1766.98     30.92 o
  -1 -13   4     1056.18     1090.53     33.87 o
   0 -13   4      983.24      940.12     27.15 o
   1 -13   4     1304.51     1297.51     68.23 o
   2 -13   4     1188.54     1233.31     44.67 o
   3 -13   4      624.06      637.26     57.44 o
   4 -13   4      792.84      865.58     46.27 o
   5 -13   4      279.84      337.18     67.34 o
   6 -13   4      271.26      319.40     47.60 o
   7 -13   4       76.69       98.40     47.74 o
   8 -13   4       16.04      -19.94     39.06 o
  -8 -12   4       57.31       44.65     20.50 o
  -7 -12   4       92.62       69.18     11.83 o
  -6 -12   4        2.26       16.39     10.70 o
  -5 -12   4       42.72       11.93     13.18 o
  -4 -12   4        1.21       20.58     11.68 o
  -3 -12   4       97.34       88.12     13.62 o
  -2 -12   4        1.30       -1.91     16.59 o
  -1 -12   4       82.17       94.30     15.57 o
   0 -12   4      179.80      172.11     16.29 o
   1 -12   4      118.77      118.73     20.47 o
   2 -12   4      245.80      217.90     24.66 o
   3 -12   4      223.82      229.93     36.74 o
   4 -12   4      112.47       93.21     40.81 o
   5 -12   4      208.08      281.89     75.06 o
   6 -12   4       33.07       31.34     29.16 o
   7 -12   4      291.36      277.25     36.78 o
   8 -12   4       18.48       81.27     71.44 o
  -9 -11   4        9.70       26.77     49.86 o
  -8 -11   4       68.23       59.46     10.62 o
  -7 -11   4       26.52       39.42     15.80 o
  -6 -11   4       44.60       45.79     13.61 o
  -5 -11   4      124.27      137.05     24.96 o
  -4 -11   4       55.19       61.78     11.68 o
  -3 -11   4      922.26      939.12     26.83 o
  -2 -11   4        0.12        0.93     10.71 o
  -1 -11   4      169.06      185.22     15.11 o
   0 -11   4      177.09      184.47     15.27 o
   1 -11   4       35.78       32.65     17.05 o
   2 -11   4      936.17     1033.80    101.35 o
   3 -11   4        1.16        3.64     16.97 o
   4 -11   4      938.41      864.24     33.18 o
   5 -11   4      263.75      290.70     26.12 o
   6 -11   4      177.05      214.99     54.43 o
   7 -11   4      816.12      906.00     57.37 o
   8 -11   4       99.18       52.31     36.47 o
   9 -11   4       28.77       62.15     38.79 o
  -9 -10   4        4.04       32.10     28.55 o
  -8 -10   4       56.99       59.57     11.24 o
  -7 -10   4       21.35       27.10     22.03 o
  -6 -10   4       19.04       12.96      9.20 o
  -5 -10   4       23.42       35.65      9.83 o
  -4 -10   4       44.66       67.91     19.40 o
  -3 -10   4      359.68      347.99     42.25 o
  -2 -10   4       22.06       39.24     12.73 o
  -1 -10   4        0.27        6.46     10.74 o
   0 -10   4       27.93       21.13     12.82 o
   1 -10   4       14.98       17.67     15.44 o
   2 -10   4      310.50      347.25     47.87 o
   3 -10   4       65.79       81.88     27.04 o
   4 -10   4      394.83      404.88     40.57 o
   5 -10   4      164.14      191.49     30.25 o
   6 -10   4        7.33      -20.05     20.05 o
   7 -10   4      298.11      313.88     41.11 o
   8 -10   4       34.27       68.43     34.28 o
   9 -10   4       58.18       63.65     35.10 o
  -9  -9   4        3.06      -26.77     26.77 o
  -8  -9   4      231.01      243.80     10.76 o
  -7  -9   4       70.75       70.53     10.74 o
  -6  -9   4      538.69      548.99     16.35 o
  -5  -9   4      576.46      599.57     14.57 o
  -4  -9   4      943.00      960.74     20.13 o
  -3  -9   4     2253.85     2232.97     27.41 o
  -2  -9   4     1733.84     1679.53     23.87 o
  -1  -9   4    10198.71     9789.22    102.68 o
   0  -9   4     6293.75     5694.75     55.96 o
   1  -9   4     3968.66     4054.64    115.21 o
   2  -9   4     7772.91     7628.39    105.73 o
   3  -9   4     3709.92     3656.51     65.13 o
   4  -9   4     2249.53     2204.36     52.20 o
   5  -9   4     1197.12     1238.74     42.94 o
   6  -9   4      135.57      111.05     57.09 o
   7  -9   4       26.80       20.76     52.72 o
   8  -9   4        0.09      -56.27     57.64 o
   9  -9   4       55.94       26.09     55.18 o
  10  -9   4        5.22      -11.47     31.55 o
 -10  -8   4        0.67       -6.56     25.41 o
  -9  -8   4       21.43       20.68     18.33 o
  -8  -8   4      193.39      204.61     19.57 o
  -7  -8   4       85.06       93.00     17.76 o
  -6  -8   4      334.39      364.13     10.52 o
  -5  -8   4      203.14      242.31     20.94 o
  -4  -8   4      288.00      283.37     38.81 o
  -3  -8   4       62.65       59.26      9.44 o
  -2  -8   4       88.92       85.14     11.51 o
  -1  -8   4      218.18      206.01     15.74 o
   0  -8   4       39.84       34.68     16.42 o
   1  -8   4      634.31      578.05     33.05 o
   2  -8   4       86.09      105.80     19.38 o
   3  -8   4      356.18      339.35     21.00 o
   4  -8   4       26.35       37.54     17.11 o
   5  -8   4      385.62      367.56     23.95 o
   6  -8   4      452.51      430.80     65.70 o
   7  -8   4       28.78       21.03     49.31 o
   8  -8   4      191.04      210.89     35.65 o
   9  -8   4       13.72        6.02     10.65 o
  10  -8   4       15.21       -0.82     40.57 o
 -10  -7   4        3.90      -11.47     25.27 o
  -9  -7   4        1.32       -1.25     12.06 o
  -8  -7   4       17.29       14.19     13.53 o
  -7  -7   4       12.89       21.39      6.68 o
  -6  -7   4      237.43      253.34      9.06 o
  -5  -7   4      202.32      206.09     11.67 o
  -4  -7   4      157.25      192.92     16.07 o
  -3  -7   4       36.47       43.10     10.20 o
  -2  -7   4      425.36      441.91     13.83 o
  -1  -7   4      145.45      142.18     11.65 o
   0  -7   4      416.28      364.84     12.19 o
   1  -7   4     1268.68     1317.48     30.03 o
   2  -7   4     1260.93     1338.22     27.17 o
   3  -7   4     1593.60     1560.44    135.02 o
   4  -7   4      154.42      173.13     23.17 o
   5  -7   4      489.66      428.62     34.56 o
   6  -7   4      833.33      877.86     43.03 o
   7  -7   4        7.46       36.20     27.04 o
   8  -7   4      220.44      247.91     35.51 o
   9  -7   4      185.44      243.65     42.82 o
  10  -7   4        0.76      -13.17     27.86 o
 -10  -6   4        0.04        1.37     22.81 o
  -9  -6   4       89.31       66.32     10.80 o
  -8  -6   4        1.51       11.07     10.76 o
  -7  -6   4       42.17       41.13     15.62 o
  -6  -6   4       82.12       82.89     11.39 o
  -5  -6   4      110.81      105.77      6.91 o
  -4  -6   4        0.03        2.73      6.04 o
  -3  -6   4        0.38        2.46      6.82 o
  -2  -6   4      680.12      787.59     15.34 o
  -1  -6   4     3615.72     3895.39     33.96 o
   0  -6   4      393.92      471.74     16.43 o
   1  -6   4      492.26      478.99     16.95 o
   2  -6   4       32.86       40.60     12.79 o
   3  -6   4      418.45      400.50     23.02 o
   4  -6   4      693.99      803.19     24.20 o
   5  -6   4       16.28       10.79     21.99 o
   6  -6   4     1086.57     1143.39     45.35 o
   7  -6   4       13.59        3.96     22.67 o
   8  -6   4      308.30      381.75     21.31 o
   9  -6   4       61.75       69.50     29.30 o
  10  -6   4       16.08        9.60     20.60 o
 -11  -5   4        0.45        3.82     39.34 o
 -10  -5   4        0.25       -4.10     21.31 o
  -9  -5   4       14.97        6.75      5.26 o
  -8  -5   4       23.93        9.94      6.73 o
  -7  -5   4     1624.18     1585.55     51.07 o
  -6  -5   4      411.60      444.36     23.22 o
  -5  -5   4     1771.00     1823.97     21.86 o
  -4  -5   4     3586.63     3199.24     45.36 o
  -3  -5   4      215.32      177.60      9.23 o
  -2  -5   4    21331.81    21646.63    297.97 o
  -1  -5   4    11520.11    11293.34     84.31 o
   0  -5   4    16163.21    15709.83    147.36 o
   1  -5   4    10241.62     9866.52     83.67 o
   2  -5   4     7792.69     7378.73     81.37 o
   3  -5   4     7449.34     7600.72     86.63 o
   4  -5   4     8260.68     8736.11    143.01 o
   5  -5   4     4341.14     4230.31     81.68 o
   6  -5   4      643.96      659.04     36.47 o
   7  -5   4        6.13       -3.35     16.25 o
   8  -5   4      314.01      348.40     23.94 o
   9  -5   4       28.58        7.12      8.02 o
  10  -5   4       50.46       23.87     24.19 o
  11  -5   4       12.39        3.37     25.22 o
 -11  -4   4       14.14       22.40     23.90 o
 -10  -4   4       13.42       -0.68     20.22 o
  -9  -4   4       47.44       54.32      7.61 o
  -8  -4   4        0.20        2.16      6.61 o
  -7  -4   4      356.61      325.52     14.45 o
  -6  -4   4      156.77      158.02     11.78 o
  -5  -4   4      269.04      223.52     24.87 o
  -4  -4   4       34.55       27.58      8.53 o
  -3  -4   4      438.37      484.28      7.33 o
  -2  -4   4     2584.78     2704.32     22.42 o
  -1  -4   4       24.18        7.06      5.75 o
   0  -4   4       49.72       21.41      7.40 o
   1  -4   4      597.87      519.32     17.29 o
   2  -4   4     1499.97     1387.61     37.29 o
   3  -4   4        2.99       32.92     32.51 o
   4  -4   4      402.79      350.08     25.95 o
   5  -4   4      106.34      116.37     40.70 o
   6  -4   4       12.81       19.27     10.54 o
   7  -4   4      501.77      547.10     33.82 o
   8  -4   4       16.44        2.51     11.64 o
   9  -4   4       98.74       82.75     13.92 o
  10  -4   4       12.79       16.40     19.38 o
  11  -4   4        1.89       16.59     20.00 o
 -11  -3   4        8.63      -10.93     22.13 o
 -10  -3   4       29.12       35.10     40.43 o
  -9  -3   4       11.95        3.43      5.35 o
  -8  -3   4      137.49      153.14     13.17 o
  -7  -3   4      377.26      367.38     15.27 o
  -6  -3   4        1.89       -3.98      6.56 o
  -5  -3   4      322.78      329.07     16.65 o
  -4  -3   4     1104.20     1204.02     32.17 o
  -3  -3   4      292.48      361.28     10.88 o
  -2  -3   4      471.19      529.77      8.22 o
  -1  -3   4     4650.44     4547.82     31.12 o
   0  -3   4       89.13       97.71      9.33 o
   1  -3   4     3283.41     3199.45     36.31 o
   2  -3   4     4005.05     3894.41     36.63 o
   3  -3   4      439.61      428.75     24.59 o
   4  -3   4     1587.26     1502.76     39.75 o
   5  -3   4      860.68     1017.92     13.28 o
   6  -3   4       18.42       24.89     10.55 o
   7  -3   4      298.58      331.27     19.62 o
   8  -3   4       14.73       -2.36     15.25 o
   9  -3   4      226.66      272.84     36.85 o
  10  -3   4       29.33       30.91      8.48 o
  11  -3   4        7.48      -14.35     18.80 o
 -10  -2   4       11.52        1.84      6.07 o
  -9  -2   4       46.51       31.17      6.91 o
  -8  -2   4      178.23      167.92     27.45 o
  -7  -2   4      414.37      472.53     32.24 o
  -6  -2   4      378.45      302.72     17.09 o
  -5  -2   4       16.52       23.77      5.61 o
  -4  -2   4      611.41      543.42     18.11 o
  -3  -2   4      349.89      369.78     19.64 o
  -2  -2   4      611.87      650.27     30.25 o
  -1  -2   4       65.01      116.66      7.93 o
   0  -2   4      606.96      699.92     13.47 o
   1  -2   4       51.03       87.83      5.93 o
   2  -2   4      256.74      207.34      4.37 o
   3  -2   4       85.74       97.50      3.52 o
   4  -2   4      686.63      634.80     11.29 o
   5  -2   4      163.80      138.86      5.68 o
   6  -2   4       24.69       13.51     11.75 o
   7  -2   4      971.92     1019.66     26.50 o
   8  -2   4        1.11       13.11     15.36 o
   9  -2   4      171.18      164.06     16.58 o
  10  -2   4       10.89       25.87      8.90 o
  11  -2   4        0.23       12.05     31.56 o
 -10  -1   4        5.29        7.84     10.03 o
  -9  -1   4      159.29      139.34     17.55 o
  -8  -1   4       33.48       30.65     10.52 o
  -7  -1   4      594.67      627.98     30.44 o
  -6  -1   4     2681.60     2781.48     28.61 o
  -5  -1   4     3808.48     3802.21     32.31 o
  -4  -1   4     1128.17      985.29     20.24 o
  -3  -1   4    14678.90    15465.56    921.23 o
  -2  -1   4     2152.55     2220.72     85.91 o
  -1  -1   4    37602.66    42279.96    595.28 o
   0  -1   4    40884.92    48551.40    525.57 o
   1  -1   4     9277.09    10328.20    283.42 o
   2  -1   4    18514.87    18646.08    362.78 o
   3  -1   4     5193.83     5284.09    132.76 o
   4  -1   4    22685.14    25226.59   1028.38 o
   5  -1   4     4514.71     4803.39     52.07 o
   6  -1   4      913.96      895.64     32.71 o
   7  -1   4     1863.60     1762.76     41.77 o
   8  -1   4       19.12       17.52      9.94 o
   9  -1   4      289.93      331.76     23.76 o
  10  -1   4        1.97       -7.18     11.13 o
  11  -1   4       26.15       33.60     22.06 o
 -10   0   4       11.37       18.25      8.99 o
  -9   0   4        4.52       10.21      6.87 o
  -8   0   4        0.80       -8.32      8.32 o
  -7   0   4       36.97       55.72      9.45 o
  -6   0   4     1247.49     1254.33     26.71 o
  -5   0   4     1903.14     1972.69     27.31 o
  -4   0   4      329.16      368.14     21.31 o
  -3   0   4     5867.60     6002.79     49.40 o
  -2   0   4       89.92      123.21     10.24 o
  -1   0   4     1772.30     1814.80     21.59 o
   0   0   4      426.52      408.77     19.91 o
   1   0   4        1.63        3.66     16.56 o
   2   0   4       49.61       52.64     25.61 o
   3   0   4        5.94       11.29      5.45 o
   4   0   4       57.48       90.70     44.53 o
   5   0   4      202.46      173.72     28.96 o
   6   0   4       93.04       69.61     12.66 o
   7   0   4       12.65        2.88     11.74 o
   8   0   4       93.17       71.65     28.00 o
   9   0   4        1.27       19.82     23.72 o
  10   0   4        2.26       13.11      8.50 o
  11   0   4        0.66       15.69     17.41 o
 -10   1   4        6.45       16.20      8.95 o
  -9   1   4       92.19       92.55     14.41 o
  -8   1   4      192.10      181.37     13.57 o
  -7   1   4       17.17       13.93     19.81 o
  -6   1   4       38.16       40.14     10.14 o
  -5   1   4       70.55       71.14      8.92 o
  -4   1   4      321.28      366.85     33.46 o
  -3   1   4     1780.69     1993.84     23.26 o
  -2   1   4      114.73      116.80     11.13 o
  -1   1   4      110.96      124.08     12.12 o
   0   1   4     4494.89     4601.94     53.46 o
   1   1   4     2594.54     2935.21     55.32 o
   2   1   4       99.46      118.47     18.06 o
   3   1   4     1630.69     1429.38     49.39 o
   4   1   4     1231.52     1370.04     36.79 o
   5   1   4     1018.21      980.63     15.38 o
   6   1   4      762.41      793.72     41.93 o
   7   1   4       79.90       15.80     30.39 o
   8   1   4      212.51      136.93    128.39 o
   9   1   4       38.99       53.95     28.27 o
  10   1   4        9.56       12.22     21.35 o
  11   1   4        1.28        7.23     16.38 o
 -10   2   4        0.26       -0.47      9.69 o
  -9   2   4       18.28       21.47     10.57 o
  -8   2   4      151.81      203.51    121.63 o
  -7   2   4       60.35       76.22     24.59 o
  -6   2   4      172.00      253.51     16.12 o
  -5   2   4     1168.43     1109.01     25.44 o
  -4   2   4        9.41        3.64      9.29 o
  -3   2   4     1163.23      971.26     41.93 o
  -2   2   4       47.01       68.93     10.56 o
  -1   2   4     4858.63     4571.63     52.68 o
   0   2   4      861.53      851.63     42.34 o
   1   2   4      337.69      305.60     20.91 o
   2   2   4      125.53      122.67     19.05 o
   3   2   4       11.75       20.08      6.94 o
   4   2   4      225.09      206.69     13.19 o
   5   2   4      138.69      148.46     15.60 o
   6   2   4      128.05       77.05     31.32 o
   7   2   4       13.05       14.89     24.72 o
   8   2   4      231.08      239.58     33.60 o
   9   2   4       44.65       13.93     25.95 o
  10   2   4       39.98       37.76     20.77 o
  11   2   4       18.97       -5.82     16.19 o
 -11   3   4        3.96      -13.96     13.96 o
 -10   3   4        1.12       -4.07      9.67 o
  -9   3   4       72.32       49.44     25.76 o
  -8   3   4       20.50       19.73     21.58 o
  -7   3   4      395.12      413.87     21.03 o
  -6   3   4      528.21      539.08     17.61 o
  -5   3   4     2645.36     2566.01     31.11 o
  -4   3   4      223.56      135.49     18.28 o
  -3   3   4     1646.65     1464.88     47.94 o
  -2   3   4    11165.94    10731.13    120.49 o
  -1   3   4    22904.97    24105.61    298.88 o
   0   3   4     9861.74     9736.60    121.94 o
   1   3   4    12138.12    11590.27    144.65 o
   2   3   4     8719.71     8839.23    129.35 o
   3   3   4     8581.29     8172.52     73.28 o
   4   3   4     9982.56    10434.32    108.36 o
   5   3   4     3899.29     4019.71     40.91 o
   6   3   4      763.94      678.88     27.13 o
   7   3   4        7.13        2.79      8.59 o
   8   3   4      703.68      712.59     42.34 o
   9   3   4       88.54       73.76     29.37 o
  10   3   4        9.83       15.43     46.58 o
 -11   4   4        4.36       20.03     12.11 o
 -10   4   4        0.75      -10.26     10.26 o
  -9   4   4       20.86       30.13     17.23 o
  -8   4   4       13.26       39.61     29.50 o
  -7   4   4      506.70      545.45     17.15 o
  -6   4   4       54.74       76.03     13.52 o
  -5   4   4     1134.14     1139.43     21.68 o
  -4   4   4     1058.85     1065.45     26.63 o
  -3   4   4       37.63       34.21     11.08 o
  -2   4   4     5588.81     5436.46    120.88 o
  -1   4   4     1598.89     1566.72     31.42 o
   0   4   4     6779.56     6670.98     77.41 o
   1   4   4       44.84       27.07     15.06 o
   2   4   4      655.38      643.80     63.99 o
   3   4   4        2.20       17.19     29.84 o
   4   4   4        2.14       11.98      9.29 o
   5   4   4       15.17       25.71     14.14 o
   6   4   4      266.44      373.03     20.70 o
   7   4   4       32.72       18.92     13.49 o
   8   4   4      110.90      150.89     64.68 o
   9   4   4       33.31       57.78     29.23 o
  10   4   4        2.81       -1.91     43.71 o
 -11   5   4        0.01        0.41     28.55 o
 -10   5   4       50.55       49.58     19.40 o
  -9   5   4      190.05      216.24     18.44 o
  -8   5   4       30.82       17.35     17.89 o
  -7   5   4     1064.76     1086.91     64.06 o
  -6   5   4      199.81      217.45     20.97 o
  -5   5   4      267.63      252.06     27.20 o
  -4   5   4       24.87       21.93     15.53 o
  -3   5   4        6.57       14.91     14.62 o
  -2   5   4       46.36       74.07     13.94 o
  -1   5   4      321.84      390.03     24.14 o
   0   5   4       14.02       21.38     14.68 o
   1   5   4      376.59      424.93     26.70 o
   2   5   4       10.66       10.04     15.02 o
   3   5   4      112.25      120.20     18.98 o
   4   5   4     1496.55     1622.70     32.45 o
   5   5   4       14.83       42.25     23.32 o
   6   5   4      134.29      157.37     17.35 o
   7   5   4       94.14      117.32     16.61 o
   8   5   4       12.05       13.09     10.69 o
   9   5   4      173.61      206.44     15.71 o
  10   5   4       31.25       -4.10     44.12 o
 -10   6   4       15.87       -1.23     18.17 o
  -9   6   4       92.59       90.01     39.88 o
  -8   6   4      108.50      113.19     15.40 o
  -7   6   4      187.12      238.26     21.58 o
  -6   6   4      149.24      181.46     27.25 o
  -5   6   4      380.46      405.02     39.34 o
  -4   6   4      810.30      730.08     74.71 o
  -3   6   4      795.66      850.48     24.14 o
  -2   6   4      984.64      842.72     28.07 o
  -1   6   4      132.58      153.35     22.81 o
   0   6   4      728.00      649.99     24.81 o
   1   6   4      101.44       95.64     22.15 o
   2   6   4        0.48        6.01     16.03 o
   3   6   4       80.34       86.26     20.22 o
   4   6   4      157.82      183.23     22.94 o
   5   6   4        0.06        6.42     10.72 o
   6   6   4       60.07       70.57     13.30 o
   7   6   4       56.60       42.01     13.12 o
   8   6   4        2.37        2.49     14.02 o
   9   6   4      107.66      167.67     92.27 o
  10   6   4        5.92       10.24     46.71 o
 -10   7   4        0.29       16.66     21.44 o
  -9   7   4        1.83      -22.26     22.26 o
  -8   7   4        3.36       -7.17     17.26 o
  -7   7   4        7.75        7.48     15.71 o
  -6   7   4      548.68      589.32     54.70 o
  -5   7   4       97.76      119.58     44.25 o
  -4   7   4      355.32      401.83     21.62 o
  -3   7   4     1115.95     1000.36     43.98 o
  -2   7   4     3233.21     3216.45     58.77 o
  -1   7   4     9155.13     8683.62    107.15 o
   0   7   4     4352.90     4505.11    124.71 o
   1   7   4     6811.38     7035.52     91.75 o
   2   7   4     8193.11     8205.03    107.10 o
   3   7   4     3311.02     3280.30     56.28 o
   4   7   4     2993.08     2915.20     38.16 o
   5   7   4     1725.63     1776.81     34.40 o
   6   7   4      369.93      384.74     29.67 o
   7   7   4      348.89      389.97     17.65 o
   8   7   4       40.25       47.35     12.92 o
   9   7   4      157.48      169.53     55.93 o
 -10   8   4        3.92       -8.33     22.95 o
  -9   8   4       56.27        4.78     39.88 o
  -8   8   4       18.18       35.05     16.11 o
  -7   8   4       30.04       30.67     20.72 o
  -6   8   4      475.04      480.99     49.72 o
  -5   8   4      279.20      309.94     27.94 o
  -4   8   4      236.17      241.63     25.22 o
  -3   8   4     1432.93     1382.71     43.03 o
  -2   8   4      190.93      238.00     22.54 o
  -1   8   4      885.81      892.24     38.55 o
   0   8   4      296.38      342.80     31.28 o
   1   8   4      651.16      573.63     41.59 o
   2   8   4      149.31      109.20     22.75 o
   3   8   4       20.71        9.36     18.93 o
   4   8   4      301.90      319.71     17.99 o
   5   8   4       23.82        2.79     13.20 o
   6   8   4      236.56      282.14     46.99 o
   7   8   4      247.20      306.34     26.65 o
   8   8   4        9.03        4.23     21.60 o
   9   8   4       15.95       15.16     17.97 o
  -9   9   4        2.45        3.57     32.64 o
  -8   9   4       47.44       48.88     22.99 o
  -7   9   4       88.85      104.59     19.64 o
  -6   9   4      152.07      171.67     21.38 o
  -5   9   4      243.78      181.12     30.46 o
  -4   9   4      420.47      446.04     56.07 o
  -3   9   4      421.22      354.43    131.81 o
  -2   9   4      111.81      110.73     26.57 o
  -1   9   4        7.05        8.80     22.45 o
   0   9   4      292.51      375.64     33.00 o
   1   9   4      560.46      477.11     42.41 o
   2   9   4       13.02       35.14     21.10 o
   3   9   4      499.44      460.19     36.62 o
   4   9   4        2.72       -3.53     15.95 o
   5   9   4       32.91       46.16     14.62 o
   6   9   4        2.56       -8.35     14.41 o
   7   9   4       98.40       76.59     15.24 o
   8   9   4       59.94       53.92     16.15 o
   9   9   4        0.67       42.27     40.58 o
  -9  10   4       47.41       25.40     32.88 o
  -8  10   4       86.62      104.04     35.58 o
  -7  10   4       57.20       39.97     19.33 o
  -6  10   4      276.35      292.91     46.44 o
  -5  10   4      274.52      262.26     52.79 o
  -4  10   4      256.47      235.98     24.53 o
  -3  10   4      723.10      752.11     52.11 o
  -2  10   4      181.17      157.43     30.68 o
  -1  10   4      805.04      696.42     47.26 o
   0  10   4       24.28       59.78     23.16 o
   1  10   4      306.83      370.66     54.36 o
   2  10   4      175.74      184.57     39.54 o
   3  10   4       16.54       30.69     54.77 o
   4  10   4        7.34       17.35     21.29 o
   5  10   4       46.58       35.29     17.10 o
   6  10   4       60.56       55.93     19.41 o
   7  10   4      165.00      149.33     22.45 o
   8  10   4       10.12        2.92     17.32 o
  -8  11   4        0.94       -5.71     19.03 o
  -7  11   4       12.45       20.85     19.82 o
  -6  11   4        0.21        7.44     32.98 o
  -5  11   4      371.63      310.93     27.82 o
  -4  11   4      571.94      543.53     37.03 o
  -3  11   4      527.15      513.00     83.87 o
  -2  11   4     1171.57     1191.28     45.14 o
  -1  11   4      534.10      585.15     58.87 o
   0  11   4     2103.89     2146.76     51.44 o
   1  11   4      704.07      769.15     35.32 o
   2  11   4     1897.36     1910.79     49.09 o
   3  11   4      785.59      802.03     36.41 o
   4  11   4     1018.85     1016.51     42.76 o
   5  11   4      795.45      806.11     36.72 o
   6  11   4      486.86      583.80     62.75 o
   7  11   4      146.99      100.20     18.66 o
   8  11   4      125.73       89.62     21.56 o
  -8  12   4        6.34      -21.96     36.81 o
  -7  12   4       66.64       71.45     27.70 o
  -6  12   4       34.08       37.26     29.05 o
  -5  12   4      263.31      243.23     54.57 o
  -4  12   4      171.35      167.92     26.88 o
  -3  12   4      179.78      152.76     53.75 o
  -2  12   4      460.67      475.96     32.88 o
  -1  12   4      134.88      128.79     27.19 o
   0  12   4      413.62      381.98     32.99 o
   1  12   4      340.86      286.17     38.51 o
   2  12   4       21.74       50.80     24.90 o
   3  12   4      344.99      350.59     37.42 o
   4  12   4        2.02       15.55     18.64 o
   5  12   4       50.36       72.13     20.24 o
   6  12   4        3.88        2.82     15.50 o
   7  12   4        2.53       -8.79     22.01 o
  -7  13   4       64.67       73.94     25.83 o
  -6  13   4       14.07       27.57     23.40 o
  -5  13   4      102.95       98.89     34.36 o
  -4  13   4       85.27      100.83     33.93 o
  -3  13   4        1.24       48.49     32.90 o
  -2  13   4       21.19       16.57     42.22 o
  -1  13   4        8.52        5.30     29.60 o
   0  13   4        8.94       38.18     30.87 o
   1  13   4        3.37        7.30     32.71 o
   2  13   4        4.74      -13.00     27.18 o
   3  13   4        0.78        8.51     17.10 o
   4  13   4       43.96       40.15     19.99 o
   5  13   4        6.74       57.25     18.73 o
   6  13   4        0.81        8.81     29.02 o
  -6  14   4       57.38       45.54     56.14 o
  -5  14   4      151.23      181.88     30.37 o
  -4  14   4      117.99      149.74     34.79 o
  -3  14   4       87.98      102.51     28.25 o
  -2  14   4      281.66      357.82     34.66 o
  -1  14   4       54.97       23.16     31.13 o
   0  14   4      104.99      166.72     30.62 o
   1  14   4       49.43       91.76     36.15 o
   2  14   4        8.14      -17.49     25.42 o
   3  14   4       66.10       67.96     21.41 o
   4  14   4        4.21       14.75     22.67 o
   5  14   4        0.02       -8.17     19.86 o
  -5  15   4       17.04       24.84     32.19 o
  -4  15   4      111.94      125.51     31.70 o
  -3  15   4      182.62      207.27     33.52 o
  -2  15   4       59.16       63.93     29.93 o
  -1  15   4      275.35      372.60     44.60 o
   0  15   4      238.19      211.06     59.77 o
   1  15   4      398.90      520.39     39.40 o
   2  15   4      406.75      418.06     37.29 o
   3  15   4      138.91      145.89     24.80 o
   4  15   4      279.12      341.11     34.60 o
  -3  16   4       59.45       42.96     30.87 o
  -2  16   4      131.95      113.72     43.48 o
  -1  16   4       46.33      119.93     33.35 o
   0  16   4      124.75      157.93     34.71 o
   1  16   4       34.60       12.20     50.56 o
   2  16   4       62.27       57.52     46.62 o
  -1 -18   5      167.58      190.82     43.03 o
   0 -18   5      142.31      139.94     26.23 o
   1 -18   5       93.00       92.41     24.64 o
  -3 -17   5        1.15      -17.29     17.29 o
  -2 -17   5       13.57       12.40     19.51 o
  -1 -17   5       68.64       42.01     18.62 o
   0 -17   5        0.00      -20.46     25.06 o
   1 -17   5       13.89        0.85     16.96 o
   2 -17   5        1.20        9.77     21.55 o
   3 -17   5       24.01       12.97     19.87 o
   4 -17   5        0.04      -17.94     19.34 o
  -5 -16   5      100.94      105.58     16.09 o
  -4 -16   5      162.44      210.57     44.51 o
  -3 -16   5      118.36      113.94     19.52 o
  -2 -16   5      519.24      559.95     61.09 o
  -1 -16   5      161.72      196.33     20.19 o
   0 -16   5      324.20      333.13     26.36 o
   1 -16   5      291.37      414.54     26.38 o
   2 -16   5      144.90      147.44     28.67 o
   3 -16   5      313.42      292.64     42.03 o
   4 -16   5      108.34       80.86     33.74 o
   5 -16   5      209.11      175.06     33.01 o
  -6 -15   5       18.80       24.91     19.45 o
  -5 -15   5       64.61       65.50     13.93 o
  -4 -15   5        1.68        4.11     14.29 o
  -3 -15   5        1.74       28.91     25.39 o
  -2 -15   5       50.51       74.78     20.59 o
  -1 -15   5        4.27      -18.86     18.86 o
   0 -15   5       33.79       40.92     23.10 o
   1 -15   5        7.70       -5.10     17.86 o
   2 -15   5       31.96      -16.20     18.43 o
   3 -15   5        5.71       20.15     27.55 o
   4 -15   5        1.58       40.89     25.10 o
   5 -15   5       33.77       47.15     32.14 o
   6 -15   5        5.46      -18.19     34.82 o
  -7 -14   5      168.34      181.04     29.79 o
  -6 -14   5       37.62       44.60     14.60 o
  -5 -14   5      213.42      219.02     24.20 o
  -4 -14   5      221.87      272.55     25.57 o
  -3 -14   5      313.27      309.05     20.00 o
  -2 -14   5      587.75      555.87     21.55 o
  -1 -14   5      315.13      282.63     21.24 o
   0 -14   5      822.14      803.58     24.88 o
   1 -14   5      743.81      681.90     43.12 o
   2 -14   5      396.10      392.76     28.19 o
   3 -14   5      516.68      546.47     32.66 o
   4 -14   5      107.81      132.06     26.55 o
   5 -14   5      216.03      172.66     29.17 o
   6 -14   5       65.71       39.19     46.05 o
   7 -14   5       39.31       11.88     70.34 o
  -7 -13   5      116.74      130.39     22.14 o
  -6 -13   5        0.29       15.49     10.56 o
  -5 -13   5      226.91      213.93     15.19 o
  -4 -13   5        0.28        0.20     19.91 o
  -3 -13   5       53.90       44.15     16.38 o
  -2 -13   5       60.98       86.51     20.76 o
  -1 -13   5       53.76       44.50     14.58 o
   0 -13   5      175.62      154.54     16.79 o
   1 -13   5        5.51       26.45     14.38 o
   2 -13   5       13.86       13.69     18.22 o
   3 -13   5       12.24        3.41     19.44 o
   4 -13   5       31.69       28.31     26.48 o
   5 -13   5        0.04       15.66     21.96 o
   6 -13   5       10.59       43.72     24.84 o
   7 -13   5       37.46       92.47     43.30 o
   8 -13   5        0.10      -41.80     41.80 o
  -8 -12   5       31.29       25.13     52.04 o
  -7 -12   5        8.22       15.96     11.56 o
  -6 -12   5      381.81      412.97     19.00 o
  -5 -12   5       46.21       24.49     12.15 o
  -4 -12   5      725.31      738.92     18.57 o
  -3 -12   5      433.70      506.25     17.63 o
  -2 -12   5     1038.38     1127.39     26.74 o
  -1 -12   5     2148.11     2160.39     51.52 o
   0 -12   5     1387.70     1440.45     26.91 o
   1 -12   5      647.37      670.92     66.16 o
   2 -12   5     2392.44     2436.35     72.87 o
   3 -12   5      234.39      239.81     43.20 o
   4 -12   5     1544.15     1534.31     42.59 o
   5 -12   5      139.35      134.38     30.50 o
   6 -12   5      339.58      329.22     40.57 o
   7 -12   5      214.09      235.62     45.35 o
   8 -12   5       50.37       73.35     40.43 o
  -9 -11   5       51.93       14.21     29.37 o
  -8 -11   5       45.91      117.74     32.51 o
  -7 -11   5       59.28       23.10     14.84 o
  -6 -11   5      206.90      217.36     19.66 o
  -5 -11   5       17.86       20.52     11.50 o
  -4 -11   5      107.74       81.26     11.21 o
  -3 -11   5        6.27        5.56     15.02 o
  -2 -11   5        6.51       13.98     11.18 o
  -1 -11   5      957.18      991.33     26.36 o
   0 -11   5        9.27       14.96     13.10 o
   1 -11   5        0.18        9.52     11.64 o
   2 -11   5       62.17       60.61     27.25 o
   3 -11   5      112.07       73.13     23.90 o
   4 -11   5      216.13      177.66     30.17 o
   5 -11   5       45.62       30.66     21.30 o
   6 -11   5       24.30       33.93     26.77 o
   7 -11   5        0.56      -17.21     33.74 o
   8 -11   5        0.27       56.27     36.33 o
   9 -11   5       39.93       46.85     67.34 o
  -9 -10   5       60.73      139.59     33.46 o
  -8 -10   5       86.81       74.51     21.31 o
  -7 -10   5       73.44       94.84     23.16 o
  -6 -10   5      585.94      585.46     17.89 o
  -5 -10   5      348.35      326.03     14.26 o
  -4 -10   5     1520.00     1472.68     21.73 o
  -3 -10   5      610.54      567.83     22.80 o
  -2 -10   5     1707.20     1726.64     25.57 o
  -1 -10   5     1486.52     1370.63     27.76 o
   0 -10   5     1293.63     1219.30     35.58 o
   1 -10   5     1231.57     1092.13     24.18 o
   2 -10   5     2443.51     2444.21     50.04 o
   3 -10   5      627.15      705.30     91.38 o
   4 -10   5     1964.27     1870.20     41.78 o
   5 -10   5      276.23      349.70     26.24 o
   6 -10   5      860.35      676.39     48.49 o
   7 -10   5      427.92      495.27     80.72 o
   8 -10   5       53.55       18.44     32.51 o
   9 -10   5        0.02      -37.43     37.43 o
  -9  -9   5       65.52       37.97     29.23 o
  -8  -9   5       52.33        8.36     15.22 o
  -7  -9   5       67.75       39.57      8.83 o
  -6  -9   5     1213.51     1193.12     34.17 o
  -5  -9   5      271.70      289.42     12.95 o
  -4  -9   5     1767.79     1711.66     34.21 o
  -3  -9   5      737.32      738.92     25.67 o
  -2  -9   5       10.57       17.62     13.24 o
  -1  -9   5      761.01      783.53     18.31 o
   0  -9   5        0.76       -6.21     11.31 o
   1  -9   5       84.05       74.70     11.70 o
   2  -9   5       94.10       75.95     17.32 o
   3  -9   5        0.90       18.32     16.45 o
   4  -9   5      175.50      229.87     39.47 o
   5  -9   5       14.01       28.09     19.16 o
   6  -9   5       61.00       50.54     30.87 o
   7  -9   5        4.00      -16.66     29.37 o
   8  -9   5       55.35       61.87     34.01 o
   9  -9   5       12.93       35.24     33.33 o
  10  -9   5       42.39        3.96     36.47 o
 -10  -8   5        3.28      -12.98     27.18 o
  -9  -8   5       13.77        5.22     18.01 o
  -8  -8   5       53.13       62.90     16.73 o
  -7  -8   5      181.04      187.39     25.00 o
  -6  -8   5       92.06      125.38     21.84 o
  -5  -8   5      906.74      908.18     15.37 o
  -4  -8   5     1411.45     1360.61     21.56 o
  -3  -8   5     2203.90     2207.29     31.15 o
  -2  -8   5     1782.78     1618.05     27.34 o
  -1  -8   5     3626.83     3592.75     45.87 o
   0  -8   5     3273.43     2972.52     34.27 o
   1  -8   5     3079.87     2923.26     31.59 o
   2  -8   5     2132.71     1923.13     38.59 o
   3  -8   5     3417.66     3732.42     53.57 o
   4  -8   5     1949.48     2070.01     47.18 o
   5  -8   5     4079.59     4011.90     89.33 o
   6  -8   5      797.44      738.67     44.39 o
   7  -8   5      887.45      826.50     47.81 o
   8  -8   5      581.18      536.25     44.94 o
   9  -8   5       67.73       62.85     27.45 o
  10  -8   5       29.73       40.31     47.81 o
 -10  -7   5        1.77       -2.32     25.13 o
  -9  -7   5       25.73       34.28     27.18 o
  -8  -7   5        8.57        4.83      9.73 o
  -7  -7   5       81.86       80.17     16.36 o
  -6  -7   5       65.73       58.86      8.80 o
  -5  -7   5      116.33      107.14      7.81 o
  -4  -7   5        1.48        0.59      6.42 o
  -3  -7   5       46.31       49.60     12.40 o
  -2  -7   5      122.57      126.76      8.38 o
  -1  -7   5      236.56      243.79     10.36 o
   0  -7   5     1417.93     1394.29     18.91 o
   1  -7   5      392.31      425.85     21.36 o
   2  -7   5      247.31      305.83     29.78 o
   3  -7   5      232.33      259.00     38.18 o
   4  -7   5       15.85       22.95     22.67 o
   5  -7   5      336.70      352.13     34.28 o
   6  -7   5       61.44       71.03     28.14 o
   7  -7   5        3.87       16.12     26.36 o
   8  -7   5      131.39      145.80     10.40 o
   9  -7   5        1.97       -5.07      7.23 o
  10  -7   5        4.13        2.56     25.44 o
 -10  -6   5       59.51       51.49     49.45 o
  -9  -6   5       40.93       -9.42     24.04 o
  -8  -6   5       16.83       24.14      6.66 o
  -7  -6   5     1689.60     1645.45     20.20 o
  -6  -6   5       59.64       59.32      6.07 o
  -5  -6   5     3159.84     3055.53     28.88 o
  -4  -6   5     1018.84     1033.65     13.49 o
  -3  -6   5     3205.97     3285.41     26.12 o
  -2  -6   5     4388.48     4180.52     51.28 o
  -1  -6   5      356.39      308.12      9.14 o
   0  -6   5    10895.42    10374.06     88.01 o
   1  -6   5     5556.70     5396.73     46.93 o
   2  -6   5     3813.35     3902.19     60.58 o
   3  -6   5     3796.38     3857.53    110.98 o
   4  -6   5      910.17      881.27     37.43 o
   5  -6   5     1752.07     1690.70     52.59 o
   6  -6   5      866.89      895.21     42.62 o
   7  -6   5      374.26      382.45     34.28 o
   8  -6   5      273.40      250.53     30.59 o
   9  -6   5        0.54       -9.94     19.08 o
  10  -6   5      101.66       74.07     24.97 o
 -11  -5   5        4.77       14.89     25.68 o
 -10  -5   5      125.26       81.00     28.41 o
  -9  -5   5      213.02      224.28     31.01 o
  -8  -5   5      114.07       93.22      6.36 o
  -7  -5   5      900.76      888.66     16.42 o
  -6  -5   5      166.80      195.86     30.56 o
  -5  -5   5     4067.86     4071.23     31.67 o
  -4  -5   5     2275.01     2331.98     20.36 o
  -3  -5   5     3281.00     3114.43     24.33 o
  -2  -5   5     2075.66     1934.60     21.37 o
  -1  -5   5       27.28       41.83      7.03 o
   0  -5   5     5674.23     5373.95     48.00 o
   1  -5   5     1857.81     1833.34     24.44 o
   2  -5   5      667.53      634.07     29.09 o
   3  -5   5      553.14      516.03     28.14 o
   4  -5   5        1.21       18.03     20.22 o
   5  -5   5     1019.65     1107.47     41.80 o
   6  -5   5      111.89      115.96     27.32 o
   7  -5   5       31.12       15.59      9.57 o
   8  -5   5        0.06        4.06      9.46 o
   9  -5   5       59.03       68.96     22.44 o
  10  -5   5        0.07      -15.79     28.01 o
 -11  -4   5        1.88        5.33     23.49 o
 -10  -4   5        4.75        2.87     22.81 o
  -9  -4   5       12.54       11.99      4.49 o
  -8  -4   5        3.92        1.74      3.87 o
  -7  -4   5        2.53        6.37      5.15 o
  -6  -4   5     1097.89     1096.82     50.57 o
  -5  -4   5      531.44      570.31     26.17 o
  -4  -4   5     2229.61     2291.66     60.31 o
  -3  -4   5     3570.28     3444.23     31.80 o
  -2  -4   5     1935.44     1933.81     17.24 o
  -1  -4   5     7042.74     6484.45     48.51 o
   0  -4   5     3432.56     3642.09     27.38 o
   1  -4   5    10043.49     8825.20     93.30 o
   2  -4   5     5890.51     6849.49     69.36 o
   3  -4   5     5340.19     4998.08     83.73 o
   4  -4   5     7304.04     7467.20    122.66 o
   5  -4   5     2203.87     2185.16     53.82 o
   6  -4   5     4549.39     4528.01     81.88 o
   7  -4   5     2175.81     2134.14     52.24 o
   8  -4   5      226.03      210.34     40.34 o
   9  -4   5      354.47      394.46     11.75 o
  10  -4   5       40.31       17.04     23.71 o
  11  -4   5       51.49       39.57     23.97 o
 -11  -3   5        0.86        8.61     41.25 o
 -10  -3   5       20.81        2.73     21.58 o
  -9  -3   5        5.50       11.97      7.54 o
  -8  -3   5       19.12       15.01      6.59 o
  -7  -3   5        2.92        8.14      3.81 o
  -6  -3   5     1038.02     1045.80     26.90 o
  -5  -3   5       40.26       52.18     19.53 o
  -4  -3   5        0.03       12.79     11.63 o
  -3  -3   5      370.98      364.97     15.84 o
  -2  -3   5       82.84       68.27      6.51 o
  -1  -3   5      692.45      711.54     19.68 o
   0  -3   5       18.74       13.34      6.68 o
   1  -3   5        4.07       11.28      8.20 o
   2  -3   5      205.19      228.91     19.05 o
   3  -3   5       61.84       60.28      6.35 o
   4  -3   5     1125.25     1144.51     57.72 o
   5  -3   5       64.95       68.21      6.33 o
   6  -3   5      469.11      493.70     49.66 o
   7  -3   5      107.78      110.54     10.85 o
   8  -3   5        1.62        2.76     15.13 o
   9  -3   5      124.52      153.47     21.29 o
  10  -3   5        0.32      -10.61     30.39 o
  11  -3   5       22.54       21.34     20.90 o
 -11  -2   5       26.09       13.66     23.36 o
  -9  -2   5       96.24      105.15      7.60 o
  -8  -2   5      291.01      247.95      9.60 o
  -7  -2   5      113.08      133.16     10.59 o
  -6  -2   5      708.72      674.74     10.98 o
  -5  -2   5     1028.02     1024.55     18.83 o
  -4  -2   5     2983.36     2795.57     52.72 o
  -3  -2   5     1526.19     1449.76     34.69 o
  -2  -2   5     2817.70     2849.52     48.44 o
  -1  -2   5    22509.83    24018.40    224.13 o
   0  -2   5      933.86     1063.85     14.44 o
   1  -2   5    16615.51    17668.28    682.47 o
   2  -2   5    27613.38    31742.94    625.31 o
   3  -2   5        5.11       16.39     21.99 o
   4  -2   5     2372.93     2401.10     61.60 o
   5  -2   5     1607.70     1627.16     31.89 o
   6  -2   5      903.71      862.48     27.42 o
   7  -2   5      511.96      471.06      9.83 o
   8  -2   5       57.05       47.63     11.41 o
   9  -2   5      413.03      351.36     21.26 o
  10  -2   5        4.11      -19.20     19.20 o
  11  -2   5       70.32       11.03     19.86 o
  -9  -1   5     1160.39     1095.44     23.38 o
  -8  -1   5      267.92      256.88     16.11 o
  -7  -1   5      128.08      153.06      7.51 o
  -6  -1   5     1384.07     1446.03     31.99 o
  -5  -1   5     3313.46     3593.61     36.88 o
  -4  -1   5     2562.91     2304.93     23.67 o
  -3  -1   5     6402.84     6319.80    136.11 o
  -2  -1   5     2377.48     2213.04     21.36 o
  -1  -1   5    16025.34    17110.88    181.14 o
   0  -1   5     3165.03     2905.15     32.75 o
   1  -1   5     6213.59     6558.33     57.94 o
   2  -1   5    13993.87    15889.52    785.25 o
   3  -1   5       28.95       34.01     23.36 o
   4  -1   5     1487.29     1404.27     79.63 o
   5  -1   5        0.05       22.67     25.68 o
   6  -1   5      602.59      563.68     29.44 o
   7  -1   5       24.34       25.28     12.09 o
   8  -1   5        0.66        4.74      5.99 o
   9  -1   5        0.60       -0.24     18.07 o
  10  -1   5       27.63       11.49     23.78 o
  11  -1   5        6.23      -12.39     22.53 o
 -10   0   5       28.23       83.59     10.11 o
  -9   0   5       29.62       28.44     18.76 o
  -8   0   5      105.14       79.21      8.66 o
  -7   0   5       33.21       15.60      6.96 o
  -6   0   5       70.89       94.85     16.79 o
  -5   0   5     1324.84     1316.60     17.15 o
  -4   0   5      534.90      522.05     11.97 o
  -3   0   5      893.57      825.59     13.87 o
  -2   0   5     1793.24     1695.61     17.96 o
  -1   0   5    12400.70    12949.36    139.34 o
   0   0   5     6663.45     6228.68     68.24 o
   1   0   5    13464.44    13748.49    216.77 o
   2   0   5    36154.36    41200.28    569.84 o
   3   0   5       12.74       27.47      4.69 o
   4   0   5     4224.57     4194.81     84.75 o
   5   0   5     5330.79     5729.37    110.50 o
   6   0   5     1425.88     1594.54     56.14 o
   7   0   5     1098.49     1204.99     87.01 o
   8   0   5     1127.11     1185.19     52.86 o
   9   0   5      311.90      338.48     50.33 o
  10   0   5      198.83      241.22     25.47 o
  11   0   5      103.59       71.09     36.66 o
 -10   1   5        2.15       -1.62     10.69 o
  -9   1   5        1.80        8.09     11.06 o
  -8   1   5       12.83       37.67      9.17 o
  -7   1   5       26.11       24.17     13.51 o
  -6   1   5      301.99      333.21     13.71 o
  -5   1   5        7.03       12.01      6.70 o
  -4   1   5      301.21      302.45     10.06 o
  -3   1   5       18.28       35.28      6.28 o
  -2   1   5       94.97       85.30     10.73 o
  -1   1   5       45.41       66.33     11.88 o
   0   1   5      930.41      862.96     41.80 o
   1   1   5        0.13        5.79     13.96 o
   2   1   5      533.21      568.13     46.58 o
   3   1   5       68.42       65.68      7.46 o
   4   1   5        5.12       18.24      5.03 o
   5   1   5      258.07      297.18     12.75 o
   6   1   5       34.37       18.58     48.63 o
   7   1   5       52.95       96.57     31.14 o
   8   1   5      103.36      190.13     34.42 o
   9   1   5        2.44       69.66     55.59 o
  10   1   5       40.48       41.07     19.71 o
  11   1   5        0.05        4.34     17.72 o
 -10   2   5       66.87      101.70     42.77 o
  -9   2   5       29.41       27.01      9.94 o
  -8   2   5      173.18      167.20     27.45 o
  -7   2   5      277.54      249.84     13.86 o
  -6   2   5      298.25      323.66     10.89 o
  -5   2   5     2851.68     2851.65     30.83 o
  -4   2   5     2638.03     2600.51     27.93 o
  -3   2   5     3536.42     3223.60     38.30 o
  -2   2   5      513.47      451.16     18.30 o
  -1   2   5     2469.67     2296.77     49.50 o
   0   2   5     8134.11     8138.33     91.46 o
   1   2   5     2377.90     2168.61     36.25 o
   2   2   5     2386.88     2451.87     57.85 o
   3   2   5     4619.24     4400.29     67.74 o
   4   2   5     3214.52     3340.10     49.28 o
   5   2   5     2342.38     2291.32     48.61 o
   6   2   5     1484.93     1429.27     50.22 o
   7   2   5      710.00      827.46     44.66 o
   8   2   5      195.01      134.13     33.19 o
   9   2   5        0.27       15.98     27.86 o
  10   2   5       56.51       55.73     31.01 o
 -10   3   5      109.71       89.71     16.67 o
  -9   3   5      194.35      234.40     21.16 o
  -8   3   5      704.43      680.96     26.60 o
  -7   3   5      307.15      285.88     19.40 o
  -6   3   5     1739.44     1875.54     30.16 o
  -5   3   5     5264.78     5305.19     56.42 o
  -4   3   5     3225.15     3287.81     36.85 o
  -3   3   5     8730.31     8443.96     98.69 o
  -2   3   5     4971.65     4669.43     58.80 o
  -1   3   5     3757.70     3534.71     63.65 o
   0   3   5    11020.94    10324.22    126.60 o
   1   3   5     4367.31     4273.98     55.39 o
   2   3   5     2612.14     2499.07     81.07 o
   3   3   5     2136.21     1979.11     44.99 o
   4   3   5     1093.63     1103.32     18.99 o
   5   3   5      542.44      558.29     13.82 o
   6   3   5       26.17       44.45     17.27 o
   7   3   5       12.14       19.54     13.42 o
   8   3   5       76.28       43.16     29.78 o
   9   3   5       17.80        5.87     26.91 o
  10   3   5        7.69        6.97     28.41 o
 -10   4   5       14.65       24.56     11.63 o
  -9   4   5        0.94        6.26     14.17 o
  -8   4   5        6.93       28.55     16.53 o
  -7   4   5      397.98      415.96     19.05 o
  -6   4   5      674.68      712.87     29.19 o
  -5   4   5      308.29      341.72     34.63 o
  -4   4   5     1411.19     1447.47     28.27 o
  -3   4   5      440.91      445.10     22.67 o
  -2   4   5      511.15      481.29     26.57 o
  -1   4   5     1204.76     1094.71     30.87 o
   0   4   5     1972.06     1872.49     44.19 o
   1   4   5     9739.78    10083.89    175.65 o
   2   4   5     4110.10     4001.99     55.82 o
   3   4   5     3109.32     3034.29     74.03 o
   4   4   5     2378.34     2498.35     30.81 o
   5   4   5     1896.93     1874.55     33.26 o
   6   4   5     3357.13     3490.02     42.62 o
   7   4   5     1096.16      976.84     19.41 o
   8   4   5      184.04      174.81     16.94 o
   9   4   5      379.25      371.93     40.57 o
  10   4   5        0.51       -2.73     48.22 o
 -10   5   5       33.81       19.67     30.05 o
  -9   5   5       20.72       26.79     15.37 o
  -8   5   5       20.98       14.59     13.24 o
  -7   5   5      140.74      114.24     23.30 o
  -6   5   5        1.45        7.39     31.14 o
  -5   5   5      313.16      324.20     16.60 o
  -4   5   5       53.66       65.72     24.27 o
  -3   5   5        0.99       22.78     19.87 o
  -2   5   5        5.06       11.66     12.83 o
  -1   5   5      447.96      522.57     26.01 o
   0   5   5      179.70      222.11     19.12 o
   1   5   5      299.16      251.34     32.78 o
   2   5   5       13.98      -10.24     16.32 o
   3   5   5       17.54       34.27     29.50 o
   4   5   5      465.74      456.98     16.18 o
   5   5   5      129.65      122.41     14.07 o
   6   5   5      556.45      579.33     17.17 o
   7   5   5        1.33       10.97     11.50 o
   8   5   5       26.04       40.68     10.94 o
   9   5   5       61.16       72.60     26.43 o
  10   5   5        0.66       38.93     54.36 o
 -10   6   5        4.89      -13.66     18.85 o
  -9   6   5       16.39       -1.37     18.30 o
  -8   6   5        5.02       23.63     16.42 o
  -7   6   5      475.65      437.29     18.96 o
  -6   6   5      173.01      168.62     19.02 o
  -5   6   5      853.15      781.79     39.68 o
  -4   6   5     2008.36     2034.78     49.79 o
  -3   6   5      170.75      234.67     36.13 o
  -2   6   5     1275.92     1237.76     36.54 o
  -1   6   5     2008.70     1921.19     54.70 o
   0   6   5      423.79      401.62     25.41 o
   1   6   5      893.42      809.25     29.11 o
   2   6   5     1199.85     1189.98     38.04 o
   3   6   5      830.76      877.36     81.27 o
   4   6   5     2349.66     2501.45     44.53 o
   5   6   5      802.74      781.45     28.34 o
   6   6   5      551.68      528.06     22.79 o
   7   6   5      229.03      231.27     22.33 o
   8   6   5       65.27       51.18     14.50 o
   9   6   5       51.07       25.20     20.15 o
  10   6   5        1.08        8.33     50.95 o
 -10   7   5       15.23      112.96     24.04 o
  -9   7   5      141.59      119.93     25.82 o
  -8   7   5      124.49      122.29     16.34 o
  -7   7   5      811.49      826.28     80.25 o
  -6   7   5     1479.43     1500.23     52.79 o
  -5   7   5     1177.53     1265.79     35.07 o
  -4   7   5     4354.33     4381.36     70.78 o
  -3   7   5     2892.41     2878.34     46.62 o
  -2   7   5     3581.45     3450.22     53.67 o
  -1   7   5     4211.89     4102.67     71.66 o
   0   7   5     2449.51     2325.48     87.83 o
   1   7   5     4013.33     3836.33     62.34 o
   2   7   5     1565.76     1418.67     65.63 o
   3   7   5     1129.38     1056.02     56.21 o
   4   7   5      790.51      799.17     21.86 o
   5   7   5      123.86      123.51     14.59 o
   6   7   5      229.30      257.18     17.17 o
   7   7   5        0.82       11.59     11.96 o
   8   7   5       10.85       12.06     15.98 o
   9   7   5       40.41        0.63     20.13 o
  -9   8   5       31.82       41.41     18.93 o
  -8   8   5        0.35      -12.85     25.40 o
  -7   8   5        6.76        7.28     14.54 o
  -6   8   5       39.63       52.25     21.80 o
  -5   8   5      184.86      222.44     36.40 o
  -4   8   5      231.40      261.75     28.22 o
  -3   8   5       68.22       75.49     19.19 o
  -2   8   5       55.66       72.87     20.34 o
  -1   8   5        0.81       18.47     18.99 o
   0   8   5     1045.69     1018.35     67.54 o
   1   8   5      390.92      363.48     35.02 o
   2   8   5     1540.45     1483.95     50.34 o
   3   8   5     1552.60     1513.69     41.96 o
   4   8   5      871.00      959.36     72.88 o
   5   8   5     1860.56     1796.28     34.28 o
   6   8   5      827.02      807.54     23.00 o
   7   8   5      707.56      714.78     41.47 o
   8   8   5      179.68      163.40     24.75 o
   9   8   5        1.80       -7.81     16.92 o
  -9   9   5       40.83       41.16     22.41 o
  -8   9   5        8.51       25.25     16.67 o
  -7   9   5       11.37        6.44     15.95 o
  -6   9   5       74.55       81.70     22.60 o
  -5   9   5        0.49      -13.33     34.42 o
  -4   9   5       17.80       23.76     22.56 o
  -3   9   5        8.66        0.54     17.05 o
  -2   9   5       25.50        5.88     18.16 o
  -1   9   5      104.56       96.88     28.71 o
   0   9   5      162.37      147.51     24.81 o
   1   9   5       23.89       36.11     27.02 o
   2   9   5       28.34      -10.63     21.01 o
   3   9   5      138.42      150.53     31.44 o
   4   9   5       10.54       10.57     13.84 o
   5   9   5      124.47      134.97     23.41 o
   6   9   5       16.77      -10.23     17.42 o
   7   9   5       12.35       24.47     14.17 o
   8   9   5       18.91       11.38     20.42 o
  -9  10   5        5.68        5.77     16.93 o
  -8  10   5       31.14       36.91     22.24 o
  -7  10   5       11.18       -3.00     29.23 o
  -6  10   5       34.50       47.14     20.05 o
  -5  10   5      235.71      210.88     24.04 o
  -4  10   5       15.95       36.76     25.95 o
  -3  10   5      212.34      218.68     32.17 o
  -2  10   5      749.67      723.08     39.42 o
  -1  10   5      439.69      436.90     45.21 o
   0  10   5     1232.19     1251.29     40.54 o
   1  10   5        2.80       35.66     27.98 o
   2  10   5     1243.17     1265.65     88.30 o
   3  10   5       10.03        0.38     20.09 o
   4  10   5      396.24      376.76     21.54 o
   5  10   5      106.27      140.36     17.66 o
   6  10   5        3.59       -5.75     15.74 o
   7  10   5       69.45       60.40     17.58 o
   8  10   5       44.05       39.20     17.08 o
  -8  11   5       84.97       52.55     21.16 o
  -7  11   5      172.12      156.37     37.84 o
  -6  11   5      264.88      344.34     58.53 o
  -5  11   5     1040.60     1036.17    115.08 o
  -4  11   5      367.03      448.37     29.63 o
  -3  11   5     1745.31     1684.36     55.59 o
  -2  11   5     1484.02     1553.58     72.75 o
  -1  11   5     1164.73      970.35     71.37 o
   0  11   5     2106.78     2105.66     92.06 o
   1  11   5      731.80      783.35     63.83 o
   2  11   5      897.03      786.66     45.52 o
   3  11   5      575.69      565.66     43.38 o
   4  11   5      182.46      161.23     28.44 o
   5  11   5      226.95      316.27     21.39 o
   6  11   5       62.35      105.37     47.92 o
   7  11   5       30.71        7.04     22.05 o
  -7  12   5       34.37       26.47     28.06 o
  -6  12   5        7.84        2.62     22.93 o
  -5  12   5       30.35       -3.80     20.53 o
  -4  12   5        1.77       26.31     35.17 o
  -3  12   5       22.83       28.39     27.11 o
  -2  12   5        0.86        4.35     21.71 o
  -1  12   5      160.91      174.11     37.77 o
   0  12   5       89.94       89.47     33.12 o
   1  12   5      585.42      623.86     44.77 o
   2  12   5      317.83      312.29     40.01 o
   3  12   5      114.01      112.70     34.44 o
   4  12   5      365.11      409.63     42.01 o
   5  12   5       57.88       37.84     18.01 o
   6  12   5      225.70      201.97     46.48 o
   7  12   5       84.02       65.10     28.58 o
  -6  13   5       12.26      -32.82     38.24 o
  -5  13   5       47.09       24.17     23.35 o
  -4  13   5        4.32      -10.75     29.98 o
  -3  13   5       20.41       64.90     30.90 o
  -2  13   5        4.41        1.32     22.26 o
  -1  13   5        0.02      -15.97     24.65 o
   0  13   5        0.04       -4.03     23.48 o
   1  13   5        6.67       -9.20     43.16 o
   2  13   5        0.10      -32.71     32.71 o
   3  13   5       11.14        8.64     19.78 o
   4  13   5       35.94       42.97     21.40 o
   5  13   5        0.07      -17.86     19.88 o
   6  13   5        9.45        6.97     17.14 o
  -5  14   5        2.67        6.22     24.10 o
  -4  14   5       12.18        3.45     24.00 o
  -3  14   5       21.28       17.22     33.53 o
  -2  14   5       42.17       58.07     35.81 o
  -1  14   5      158.10      180.60     33.19 o
   0  14   5        1.33       43.13     27.59 o
   1  14   5       43.86       72.64     29.69 o
   2  14   5       29.38       32.51     39.37 o
   3  14   5       36.79       51.69     23.42 o
   4  14   5      130.93      112.56     30.36 o
   5  14   5        6.58       35.60     22.55 o
  -4  15   5      310.53      262.88     62.53 o
  -3  15   5      282.99      236.09     35.45 o
  -2  15   5      437.79      452.30     46.79 o
  -1  15   5      325.26      303.83     37.61 o
   0  15   5      459.53      524.08    149.70 o
   1  15   5      340.38      401.37     38.99 o
   2  15   5      192.35      194.21     60.30 o
   3  15   5      137.80      248.20     57.37 o
  -2  16   5        1.75        3.55     42.62 o
  -1  16   5       16.89       33.80     55.28 o
   0  16   5       19.96       53.08     31.83 o
   1  16   5       35.78       74.71     49.45 o
   0 -18   6       13.12       12.16     18.29 o
   1 -18   6       27.35       20.73     19.15 o
  -3 -17   6      216.68      252.64     20.52 o
  -2 -17   6      395.85      353.66     54.21 o
  -1 -17   6      220.15      269.47     30.62 o
   0 -17   6      670.33      708.88     64.29 o
   1 -17   6      191.45      125.19     37.42 o
   2 -17   6      264.24      295.33     25.34 o
   3 -17   6      163.59      197.97     28.17 o
   4 -17   6       79.46      117.43     23.54 o
  -5 -16   6       91.27       78.84     14.48 o
  -4 -16   6       63.09       66.91     15.28 o
  -3 -16   6      116.42      123.66     30.02 o
  -2 -16   6       45.69       45.13     16.31 o
  -1 -16   6        6.31        8.45     21.10 o
   0 -16   6       77.11       62.04     17.75 o
   1 -16   6        2.75        7.24     18.10 o
   2 -16   6       28.32       51.72     18.88 o
   3 -16   6       23.53        7.76     17.70 o
   4 -16   6       24.09        2.78     17.23 o
   5 -16   6        0.16      -16.79     27.34 o
  -6 -15   6       10.23        5.44     26.24 o
  -5 -15   6       36.12       31.02     23.12 o
  -4 -15   6        0.33       -8.45     16.37 o
  -3 -15   6       33.09       34.15     19.07 o
  -2 -15   6        1.93      -18.99     18.99 o
  -1 -15   6        5.35      -15.91     32.97 o
   0 -15   6       25.54       42.70     20.24 o
   1 -15   6       26.73        0.81     21.01 o
   2 -15   6        6.42        5.21     46.24 o
   3 -15   6        3.95      -13.26     18.44 o
   4 -15   6        0.03      -21.66     21.66 o
   5 -15   6        2.38       18.71     38.79 o
   6 -15   6       12.59      -32.37     43.16 o
  -7 -14   6      288.84      193.27     68.70 o
  -6 -14   6      287.22      271.57     16.92 o
  -5 -14   6      537.15      487.03     33.85 o
  -4 -14   6      395.08      392.96     37.73 o
  -3 -14   6      732.45      684.92     37.49 o
  -2 -14   6      295.31      325.67     21.26 o
  -1 -14   6       99.38      111.61     18.64 o
   0 -14   6      359.64      366.24     20.10 o
   1 -14   6        5.26       16.56     17.05 o
   2 -14   6      160.34      146.40     17.79 o
   3 -14   6        2.34        6.75     14.47 o
   4 -14   6       49.20       56.58     31.35 o
   5 -14   6       39.16       17.29     23.94 o
   6 -14   6        6.02       40.97     26.47 o
   7 -14   6        9.73      -27.86     41.39 o
  -7 -13   6       36.35       43.83     13.52 o
  -6 -13   6      109.84      151.21     12.33 o
  -5 -13   6      139.08      149.27     14.80 o
  -4 -13   6      792.21      876.09    140.14 o
  -3 -13   6      232.74      261.23     18.00 o
  -2 -13   6     1768.88     1772.38     52.32 o
  -1 -13   6     1497.03     1521.75     47.62 o
   0 -13   6      851.80      904.20     38.27 o
   1 -13   6     1396.48     1427.00     31.88 o
   2 -13   6     1055.12     1128.75     61.58 o
   3 -13   6      500.79      501.84     81.10 o
   4 -13   6      724.67      846.98     36.13 o
   5 -13   6      114.56      146.21     90.63 o
   6 -13   6      330.82      403.85     40.31 o
   7 -13   6       69.97       71.85     42.48 o
   8 -13   6       12.97       80.86     44.80 o
  -8 -12   6        3.66       42.48     31.69 o
  -7 -12   6      137.72      125.76     13.77 o
  -6 -12   6      316.01      358.46     30.02 o
  -5 -12   6      121.88      126.15     20.49 o
  -4 -12   6      667.53      658.25     39.03 o
  -3 -12   6      795.58      869.21     27.68 o
  -2 -12   6       27.92       31.02     21.03 o
  -1 -12   6       81.92       90.44     15.23 o
   0 -12   6        1.12        7.98     13.23 o
   1 -12   6      195.48      214.62     20.84 o
   2 -12   6      108.73      106.90     16.28 o
   3 -12   6        0.39       26.16     19.53 o
   4 -12   6      149.04      122.21     23.94 o
   5 -12   6       21.47       46.61     22.62 o
   6 -12   6      185.50      257.88     44.25 o
   7 -12   6        4.83       13.11     62.15 o
   8 -12   6        0.36       16.39     65.43 o
  -8 -11   6        7.64       68.02     31.83 o
  -7 -11   6       48.46       34.70      9.11 o
  -6 -11   6       98.60       77.71     14.38 o
  -5 -11   6        0.19       -0.86      9.55 o
  -4 -11   6       64.62       87.76     13.28 o
  -3 -11   6        8.84        7.61     10.21 o
  -2 -11   6       94.00      120.31     23.66 o
  -1 -11   6        0.15      -10.96     10.96 o
   0 -11   6        6.59       19.15     11.55 o
   1 -11   6      126.27      108.60     13.90 o
   2 -11   6       47.54       40.30     14.26 o
   3 -11   6       17.07       36.59     23.65 o
   4 -11   6        5.63       -9.38     21.85 o
   5 -11   6       86.79       66.43     22.68 o
   6 -11   6       20.10       27.18     32.78 o
   7 -11   6       73.88       71.85     37.84 o
   8 -11   6        5.81       22.13     35.24 o
   9 -11   6        7.61       -6.69     34.69 o
  -9 -10   6      344.91      480.93     73.76 o
  -8 -10   6      195.71       84.96     56.82 o
  -7 -10   6      724.52      666.84     44.97 o
  -6 -10   6      756.32      721.34     23.24 o
  -5 -10   6     1216.94     1228.88     39.02 o
  -4 -10   6     1974.79     1944.87     26.76 o
  -3 -10   6     1047.62     1105.09     18.91 o
  -2 -10   6     5769.84     5643.63     65.12 o
  -1 -10   6     3909.41     4029.13     51.73 o
   0 -10   6      293.29      280.06     14.48 o
   1 -10   6     1437.50     1508.18     24.45 o
   2 -10   6      204.93      189.83     14.08 o
   3 -10   6       31.89       36.51     17.69 o
   4 -10   6        5.12       20.71     41.52 o
   5 -10   6       14.98        2.05     26.77 o
   6 -10   6       58.00       42.21     31.96 o
   7 -10   6       35.84       30.46     33.46 o
   8 -10   6       38.90       -6.01     31.55 o
   9 -10   6       33.35       62.01     37.70 o
  -9  -9   6       26.39       -9.17     19.87 o
  -8  -9   6       70.06       72.11     22.14 o
  -7  -9   6       36.34       37.78      6.82 o
  -6  -9   6      122.38      113.07     14.24 o
  -5  -9   6      997.96     1014.85     19.02 o
  -4  -9   6      507.92      523.67     12.23 o
  -3  -9   6     2951.92     3065.03     31.45 o
  -2  -9   6     1875.50     1855.04     23.87 o
  -1  -9   6     4692.33     4744.42     46.50 o
   0  -9   6     4169.80     4154.17     46.11 o
   1  -9   6     2706.73     2566.92     51.61 o
   2  -9   6     3069.50     2943.18     34.26 o
   3  -9   6     1085.70     1129.47     31.12 o
   4  -9   6     1093.20     1147.96     32.96 o
   5  -9   6      875.00     1028.24     82.64 o
   6  -9   6      116.22       96.84     33.33 o
   7  -9   6      406.88      420.70     43.57 o
   8  -9   6      199.34      234.52     70.21 o
   9  -9   6      151.37      132.36     67.75 o
 -10  -8   6        0.04      -14.89     50.95 o
  -9  -8   6       36.14        6.89     18.63 o
  -8  -8   6      364.17      328.39     32.71 o
  -7  -8   6        9.09        1.53      4.75 o
  -6  -8   6      339.05      339.20     10.17 o
  -5  -8   6     1197.02     1209.30     44.78 o
  -4  -8   6     1003.35     1117.07     23.18 o
  -3  -8   6     2784.28     2790.96     39.86 o
  -2  -8   6     1624.03     1663.81     35.29 o
  -1  -8   6     2509.15     2413.21     26.45 o
   0  -8   6     1904.57     1971.25     23.69 o
   1  -8   6      134.09      136.15     13.09 o
   2  -8   6     1386.92     1344.11     24.16 o
   3  -8   6       10.75       11.24     14.79 o
   4  -8   6       11.63       -3.69     23.22 o
   5  -8   6      178.49      207.75     58.46 o
   6  -8   6        3.10       34.42     50.54 o
   7  -8   6      115.08      106.95     59.28 o
   8  -8   6       62.63       69.80     33.74 o
   9  -8   6       69.49       52.44     25.51 o
  10  -8   6       21.81        0.75     26.97 o
 -10  -7   6       20.57       37.70     29.37 o
  -9  -7   6        2.23       38.79     49.31 o
  -8  -7   6       92.91       81.29      7.56 o
  -7  -7   6      109.72      116.12      8.15 o
  -6  -7   6      111.95      106.60      7.81 o
  -5  -7   6     1231.29     1265.32     26.41 o
  -4  -7   6      109.05      108.36     12.65 o
  -3  -7   6      480.10      500.43     27.82 o
  -2  -7   6        0.19       10.78      6.41 o
  -1  -7   6       10.14        5.71      7.81 o
   0  -7   6     1491.25     1523.69     19.12 o
   1  -7   6      884.16      863.53     16.51 o
   2  -7   6      186.26      199.91     15.05 o
   3  -7   6       50.52       51.92     25.88 o
   4  -7   6        8.31       48.08     24.86 o
   5  -7   6       53.06      115.01     50.26 o
   6  -7   6       87.89      106.54     52.86 o
   7  -7   6        4.08       14.07     27.18 o
   8  -7   6        0.01        1.28      7.52 o
   9  -7   6       26.48       44.78     24.51 o
  10  -7   6        0.37        3.02     29.39 o
 -10  -6   6      249.86      309.51     36.74 o
  -9  -6   6      169.17      175.38     32.51 o
  -8  -6   6     1061.07     1191.33     79.09 o
  -7  -6   6     2541.41     2144.92     92.68 o
  -6  -6   6     1295.71     1359.25     42.78 o
  -5  -6   6     7761.02     7991.78     57.11 o
  -4  -6   6     2452.96     2516.48     30.83 o
  -3  -6   6    10773.84    11092.03     82.16 o
  -2  -6   6     6161.60     6331.72     56.35 o
  -1  -6   6    12639.05    12721.44     99.90 o
   0  -6   6     4751.37     4644.85     43.11 o
   1  -6   6      452.74      438.01     12.43 o
   2  -6   6     1050.54     1105.21     22.75 o
   3  -6   6      985.77      931.77     15.62 o
   4  -6   6      210.50      225.92     49.31 o
   5  -6   6      493.34      594.16     62.42 o
   6  -6   6      227.67      235.89     56.82 o
   7  -6   6      257.76      190.32     18.78 o
   8  -6   6        1.32       -0.80      7.78 o
   9  -6   6        1.73      -13.11     45.07 o
  10  -6   6       16.13        4.73     24.85 o
 -10  -5   6        0.48       11.47     25.82 o
  -9  -5   6        1.52       -6.01     24.18 o
  -8  -5   6        3.48       17.35     42.75 o
  -7  -5   6      218.14      277.96     30.46 o
  -6  -5   6      149.57      207.92     52.38 o
  -5  -5   6      360.23      369.44     25.75 o
  -4  -5   6     2994.17     3028.31     52.88 o
  -3  -5   6     1184.63     1176.09     12.44 o
  -2  -5   6     9339.21     9899.34     73.54 o
  -1  -5   6     8082.21     8332.03     60.72 o
   0  -5   6     3870.04     3957.16     33.05 o
   1  -5   6     7514.38     7108.89     76.73 o
   2  -5   6     3185.83     3217.07     34.63 o
   3  -5   6     3835.93     3633.12     39.07 o
   4  -5   6     1374.88       -2.05      4.64 o
   5  -5   6     1196.89     1239.14     72.39 o
   6  -5   6     1332.65     1469.39     49.17 o
   7  -5   6       85.96       98.34     10.75 o
   8  -5   6      653.61      634.71     18.26 o
   9  -5   6      356.16      355.85    212.33 o
  10  -5   6       78.14       48.61     23.86 o
 -11  -4   6        3.72      -13.66     25.95 o
 -10  -4   6        3.49       41.93     46.58 o
  -9  -4   6      269.87      267.03     32.51 o
  -8  -4   6       36.96       15.30     41.11 o
  -7  -4   6      382.90      368.52     31.69 o
  -6  -4   6     1334.47     1308.25     44.39 o
  -5  -4   6      883.94      971.84     53.61 o
  -4  -4   6     4161.54     4204.50     53.60 o
  -3  -4   6     4104.34     4236.77     34.83 o
  -2  -4   6    11659.56    12489.61    200.70 o
  -1  -4   6     6969.11     7086.79     60.08 o
   0  -4   6     5700.97     5434.13     49.53 o
   1  -4   6      612.66      625.33     12.30 o
   2  -4   6     2697.69     2566.68     43.98 o
   3  -4   6      177.90      166.23      6.99 o
   4  -4   6      525.37      472.50      7.40 o
   5  -4   6        4.46        3.54      3.76 o
   6  -4   6      941.53     1014.20     51.25 o
   7  -4   6       17.99       16.52      8.85 o
   8  -4   6      235.11      247.45     19.53 o
   9  -4   6      149.46      297.49    118.63 o
  10  -4   6       12.95       -1.20     18.94 o
 -10  -3   6       11.44       11.20     23.90 o
  -9  -3   6       48.13       73.62     26.50 o
  -8  -3   6        0.50       19.12     22.95 o
  -7  -3   6      275.98      369.75     31.55 o
  -6  -3   6      217.66      201.47     26.91 o
  -5  -3   6       39.24       16.25     35.65 o
  -4  -3   6      407.14      457.03     26.77 o
  -3  -3   6       81.81      100.76     13.37 o
  -2  -3   6      313.86      327.33     17.41 o
  -1  -3   6       31.48       29.99      6.07 o
   0  -3   6        8.38       -3.27      6.15 o
   1  -3   6      527.41      437.68     13.31 o
   2  -3   6      181.08      139.85     11.47 o
   3  -3   6      106.63      123.48     26.63 o
   4  -3   6      833.46      840.32     26.45 o
   5  -3   6      157.33      154.38     28.68 o
   6  -3   6      143.51      108.44     21.09 o
   7  -3   6        0.06        1.76      4.96 o
   8  -3   6       77.81       83.53     11.22 o
   9  -3   6       22.54       30.19     38.31 o
  10  -3   6       26.70       33.84     30.66 o
 -10  -2   6      100.72      130.99     28.68 o
  -9  -2   6      368.75      349.85      8.62 o
  -8  -2   6     1184.38     1210.02     53.16 o
  -7  -2   6     5625.23     5521.89     40.56 o
  -6  -2   6     6034.37     6099.12    108.18 o
  -5  -2   6     6009.34     6612.29    111.59 o
  -4  -2   6    12618.82    13016.14    206.25 o
  -3  -2   6    10540.20    10994.48    195.87 o
  -2  -2   6    19292.28    20250.24    784.84 o
  -1  -2   6     9934.48    10021.99    105.77 o
   0  -2   6     6430.74     6080.92     73.55 o
   1  -2   6     1544.34     1453.43     22.97 o
   2  -2   6     4120.85     4077.22     39.79 o
   3  -2   6      233.16      266.35     53.41 o
   4  -2   6     4699.01     5080.58    101.76 o
   5  -2   6        4.01       32.10     28.41 o
   6  -2   6      340.79      345.02     71.85 o
   7  -2   6       11.92       10.96     17.82 o
   8  -2   6       63.40       25.38     25.15 o
   9  -2   6        3.63       45.43     20.81 o
  10  -2   6        0.04        2.96     21.52 o
  11  -2   6        0.34      -11.20     27.04 o
 -10  -1   6        1.33        5.60     21.99 o
  -9  -1   6       58.00       55.03     11.81 o
  -8  -1   6      104.54      103.22     10.78 o
  -7  -1   6       41.45       45.80      6.62 o
  -6  -1   6      291.86      266.43     34.33 o
  -5  -1   6      716.16      737.43     21.86 o
  -4  -1   6     2100.45     2125.43     33.81 o
  -3  -1   6     1106.21     1111.23     27.52 o
  -2  -1   6     7054.49     7034.53     67.65 o
  -1  -1   6     5783.58     6234.74     78.84 o
   0  -1   6     5926.52     5630.93     48.08 o
   1  -1   6      726.09      693.30     11.48 o
   2  -1   6     5078.33     5080.45     42.07 o
   3  -1   6     2533.06     2741.62     63.38 o
   4  -1   6     9881.39    10511.91    183.85 o
   5  -1   6      603.02      704.80     44.12 o
   6  -1   6      258.03      340.11     68.84 o
   7  -1   6     2075.96     2132.84     68.57 o
   8  -1   6       23.94        7.21     17.69 o
   9  -1   6      244.09      301.12     53.88 o
  10  -1   6       74.24       61.64     21.92 o
  11  -1   6        8.79      -13.98     20.36 o
  -9   0   6       10.14       -4.26      7.72 o
  -8   0   6      626.47      648.49     56.32 o
  -7   0   6     1127.76     1049.86     22.46 o
  -6   0   6     2927.06     2982.71     37.92 o
  -5   0   6     3725.54     3908.60     44.11 o
  -4   0   6     2227.96     2285.55     45.46 o
  -3   0   6    11457.05    11845.50    113.27 o
  -2   0   6     2534.77     2308.16     42.96 o
  -1   0   6    12278.23    11894.88    121.36 o
   0   0   6     3164.77     2983.24     45.04 o
   1   0   6     2158.63     1898.85     38.88 o
   2   0   6     1123.39     1145.59     80.52 o
   3   0   6     2910.42     2857.57     36.47 o
   4   0   6     2884.96     2928.34     31.01 o
   6   0   6       54.45       63.79     30.87 o
   7   0   6      486.39      568.62     44.25 o
   8   0   6       49.07       12.16     29.91 o
   9   0   6       31.90       12.57     19.26 o
  10   0   6       46.82       22.86     26.33 o
  -9   1   6        0.62        5.40     10.32 o
  -8   1   6      132.61       69.93     46.78 o
  -7   1   6       32.87       16.97      8.73 o
  -6   1   6       48.91       36.02     13.78 o
  -5   1   6      560.01      525.21     12.29 o
  -4   1   6       76.09       78.37      6.50 o
  -3   1   6      108.19      154.84     22.26 o
  -2   1   6      413.13      401.11     28.75 o
  -1   1   6      898.80     1017.22     25.88 o
   0   1   6      509.84      500.04     18.78 o
   1   1   6      308.92      277.80     18.00 o
   2   1   6      843.71      731.94     31.76 o
   3   1   6      320.34      343.04     21.83 o
   4   1   6      601.23      621.84     14.93 o
   5   1   6       87.53       63.52     19.48 o
   6   1   6       76.31       80.18     32.10 o
   7   1   6        0.45      -15.43     27.86 o
   8   1   6        5.39        9.29     28.82 o
   9   1   6        8.76       54.91     58.05 o
  10   1   6        0.98       -3.16     18.27 o
 -10   2   6      110.80      158.17     29.09 o
  -9   2   6      533.43      518.69     18.79 o
  -8   2   6     1504.99     1621.89     34.49 o
  -7   2   6     1194.42     1207.02     22.65 o
  -6   2   6     4627.57     4575.04     46.64 o
  -5   2   6     6335.78     6615.61     65.95 o
  -4   2   6     6841.05     6823.87     68.70 o
  -3   2   6    14551.94    14962.05    157.92 o
  -2   2   6    14911.58    14940.39    160.08 o
  -1   2   6    21158.72    21534.57    248.22 o
   0   2   6     7099.08     6558.59     95.89 o
   1   2   6     2482.23     2292.56     36.60 o
   2   2   6     3519.08     3351.33     56.80 o
   3   2   6      778.22      703.24     59.07 o
   4   2   6      263.32      268.14     13.53 o
   5   2   6      397.85      390.81      9.92 o
   6   2   6        0.15       11.64     13.13 o
   7   2   6      158.56      118.70     33.05 o
   8   2   6        1.33       -2.60     27.32 o
   9   2   6       25.67       -2.60     49.99 o
  10   2   6        4.15      -21.31     31.96 o
 -10   3   6       22.23       32.33     11.88 o
  -9   3   6       15.52       14.15     17.69 o
  -8   3   6        3.13        5.20     10.93 o
  -7   3   6       20.54       -6.25      9.55 o
  -6   3   6       13.53       19.68     11.52 o
  -5   3   6       41.36       41.91      9.55 o
  -4   3   6     1151.04     1130.44     19.71 o
  -3   3   6      428.77      500.28     26.77 o
  -2   3   6     3779.46     3816.76     51.39 o
  -1   3   6     5326.23     5338.36     62.30 o
   0   3   6      344.39      326.90     25.82 o
   1   3   6     1507.40     1496.94     31.39 o
   2   3   6     1834.46     1810.38     43.43 o
   3   3   6      967.88      984.25     59.14 o
   4   3   6     1123.00     1159.93     20.80 o
   5   3   6      523.83      519.57     43.40 o
   6   3   6      571.66      633.32     15.75 o
   7   3   6       59.89       27.11     14.05 o
   8   3   6      865.74      815.44     50.54 o
   9   3   6      354.91      146.01     65.15 o
  10   3   6       26.57        9.01     31.01 o
 -10   4   6        0.07      -10.52     10.52 o
  -9   4   6      132.82      124.76     17.22 o
  -8   4   6      181.04      230.70     19.94 o
  -7   4   6     1021.20      997.76     60.65 o
  -6   4   6     2054.11     2097.78     35.54 o
  -5   4   6      386.16      469.56     20.38 o
  -4   4   6     3932.25     3959.93     84.34 o
  -3   4   6     4037.29     3940.79     54.73 o
  -2   4   6     6721.19     7086.41     89.30 o
  -1   4   6     4280.23     3848.27     50.85 o
   0   4   6     6344.33     6378.34     88.05 o
   1   4   6     1923.08     1663.90     40.67 o
   2   4   6     1002.42      881.87     35.71 o
   3   4   6     2555.30     2642.35     56.44 o
   4   4   6      724.83      724.25     25.58 o
   5   4   6      147.37      158.82     12.65 o
   6   4   6      927.58      942.84     41.09 o
   7   4   6        4.79       -0.37     12.66 o
   8   4   6      260.57      290.87     41.32 o
   9   4   6       40.78       32.10     57.64 o
  10   4   6        3.27      -13.80     55.59 o
 -10   5   6        0.45       12.70     28.55 o
  -9   5   6       40.31        7.21     18.35 o
  -8   5   6        0.03        7.97     16.19 o
  -7   5   6      254.59      279.74     24.86 o
  -6   5   6       74.74       77.41     15.13 o
  -5   5   6      436.37      427.22     18.00 o
  -4   5   6      142.33      183.41     18.92 o
  -3   5   6        1.96        9.32     12.71 o
  -2   5   6      706.08      717.73     35.04 o
  -1   5   6       79.76      101.13     20.92 o
   0   5   6      212.97      276.01     56.62 o
   1   5   6      359.93      363.48     41.77 o
   2   5   6       37.17       38.30     23.31 o
   3   5   6       84.64      100.16     26.47 o
   4   5   6        5.58        8.64     10.85 o
   5   5   6       62.86       84.55     17.86 o
   6   5   6      158.78      147.33     12.48 o
   7   5   6       84.57       76.44     11.44 o
   8   5   6       11.29       -0.60     18.05 o
   9   5   6       30.59       37.19     11.29 o
  10   5   6       12.97       20.76     57.64 o
 -10   6   6       73.55       55.32     20.49 o
  -9   6   6      421.49      423.43     28.68 o
  -8   6   6      318.41      378.28     42.68 o
  -7   6   6     1283.17     1325.67     36.74 o
  -6   6   6      970.75     1141.34     93.02 o
  -5   6   6     3890.60     3935.82     53.07 o
  -4   6   6     4778.73     4829.92    147.04 o
  -3   6   6     4432.34     4357.29     59.79 o
  -2   6   6     9815.46     9864.21    161.45 o
  -1   6   6     4562.26     4470.29     63.49 o
   0   6   6     3225.59     3076.54     59.83 o
   1   6   6     5167.98     5076.39     85.09 o
   2   6   6      593.81      547.42     36.34 o
   3   6   6      646.27      683.35     43.98 o
   4   6   6      308.40      314.80     20.18 o
   5   6   6      265.82      250.29     23.39 o
   6   6   6       88.47       73.57     12.47 o
   7   6   6        6.36       16.26     11.11 o
   8   6   6       53.86       19.05     11.74 o
   9   6   6        0.33        4.89     11.18 o
 -10   7   6       11.26      -12.98     20.22 o
  -9   7   6       13.91       36.84     14.68 o
  -8   7   6        2.39       13.34     16.95 o
  -7   7   6      116.36      132.96     41.25 o
  -6   7   6        3.58      -13.95     13.95 o
  -5   7   6       80.27       66.34     28.81 o
  -4   7   6      141.35      170.29     61.60 o
  -3   7   6      689.96      742.62     30.25 o
  -2   7   6      661.48      683.89     83.52 o
  -1   7   6      771.61      866.26     42.27 o
   0   7   6      113.60      107.16     27.29 o
   1   7   6      283.53      380.04     49.75 o
   2   7   6      627.09      646.11     38.91 o
   3   7   6        5.68       11.01     24.79 o
   4   7   6      246.29      213.52     27.08 o
   5   7   6      180.39      202.32     17.69 o
   6   7   6        6.12        3.67     11.64 o
   7   7   6      424.66      444.80     24.33 o
   8   7   6      127.65      126.06     20.67 o
   9   7   6      242.48      231.19     37.27 o
  -9   8   6       47.80       68.98     47.46 o
  -8   8   6      135.47      202.18     40.64 o
  -7   8   6      138.11      108.33     23.11 o
  -6   8   6      462.25      481.86     33.26 o
  -5   8   6      649.64      730.82     33.43 o
  -4   8   6      355.94      394.40     84.34 o
  -3   8   6     2679.77     2584.20     47.36 o
  -2   8   6     2684.99     2717.65     50.70 o
  -1   8   6     2271.87     2266.92     57.51 o
   0   8   6     2214.32     2157.16     47.31 o
   1   8   6      649.49      692.13     33.07 o
   2   8   6     1537.82     1510.95     52.10 o
   3   8   6      262.40      297.03     31.28 o
   4   8   6      410.04      458.48     32.02 o
   5   8   6      213.52      185.72     27.97 o
   6   8   6       62.57       60.04     15.21 o
   7   8   6      187.92      177.82     36.50 o
   8   8   6        4.70       -3.92     13.27 o
   9   8   6       20.62       14.47     17.85 o
  -9   9   6        5.64        4.66     15.26 o
  -8   9   6       44.16        2.87     15.49 o
  -7   9   6       13.83       13.83     21.52 o
  -6   9   6       14.82       26.97     20.51 o
  -5   9   6      127.54      105.94     26.15 o
  -4   9   6       65.25       61.46     23.21 o
  -3   9   6       45.11       74.83     20.47 o
  -2   9   6      338.75      317.14     26.48 o
  -1   9   6       23.75        2.67     20.15 o
   0   9   6       19.81       28.50     34.56 o
   1   9   6      119.28      134.49     25.59 o
   2   9   6      406.77      449.07     47.67 o
   3   9   6       96.84       96.13     31.01 o
   4   9   6       80.29       73.98     17.67 o
   5   9   6       27.53       39.54     19.58 o
   6   9   6        4.68       18.17     13.99 o
   7   9   6       42.80       28.24     14.80 o
   8   9   6      187.20      234.53     65.45 o
  -8  10   6      209.63      267.65     30.15 o
  -7  10   6      443.78      515.71     31.96 o
  -6  10   6      841.88      846.97     75.60 o
  -5  10   6     1453.92     1469.43     59.69 o
  -4  10   6     1062.66     1079.86     36.03 o
  -3  10   6     2805.14     2862.55    111.73 o
  -2  10   6      556.86      519.24     31.35 o
  -1  10   6     1670.82     1625.68     54.70 o
   0  10   6     1389.06     1372.44     53.02 o
   1  10   6      522.85      551.99     77.79 o
   2  10   6     1316.17     1310.27     60.30 o
   3  10   6       60.28       29.64     24.14 o
   4  10   6      471.00      510.14     25.54 o
   5  10   6       72.17       63.58     24.53 o
   6  10   6       48.07       45.09     15.81 o
   7  10   6       18.91       39.55     23.10 o
   8  10   6        3.53       28.68     63.24 o
  -8  11   6        0.16       16.17     32.79 o
  -7  11   6        0.07       -0.63     17.33 o
  -6  11   6        3.85       -8.28     18.74 o
  -5  11   6        7.70       -8.04     35.11 o
  -4  11   6       49.75       64.45     29.66 o
  -3  11   6       23.30       46.06     28.19 o
  -2  11   6        2.33       11.09     32.85 o
  -1  11   6        2.70        5.27     21.57 o
   0  11   6        5.24      -11.78     26.70 o
   1  11   6        2.76       -3.49     22.44 o
   2  11   6       43.05       30.31     31.41 o
   3  11   6       11.05        0.68     22.02 o
   4  11   6      165.39      125.29     19.54 o
   5  11   6       19.62       -1.59     21.40 o
   6  11   6      168.61      130.38     22.53 o
   7  11   6        9.49       47.76     23.85 o
  -7  12   6      179.50      229.07     54.84 o
  -6  12   6      148.63      150.12     25.92 o
  -5  12   6      157.49      136.73     32.03 o
  -4  12   6      337.06      347.29     39.19 o
  -3  12   6      425.90      413.33     43.85 o
  -2  12   6      353.70      488.94     94.79 o
  -1  12   6      379.06      359.37     40.99 o
   0  12   6      478.34      460.31     44.86 o
   1  12   6      325.33      321.64     51.77 o
   2  12   6      200.29      174.95     30.89 o
   3  12   6      361.49      346.46     42.96 o
   4  12   6       96.27      154.66     21.11 o
   5  12   6       58.36       61.38     34.60 o
   6  12   6       80.09       34.28     17.84 o
  -6  13   6        0.30       26.52     45.48 o
  -5  13   6       34.25       29.21     24.17 o
  -4  13   6       16.65       23.29     29.07 o
  -3  13   6        0.69        9.57     23.79 o
  -2  13   6        7.56       21.40     24.99 o
  -1  13   6        0.09       36.27     31.45 o
   0  13   6       26.91       22.06     46.17 o
   1  13   6       17.86       38.37     26.93 o
   2  13   6        5.50       10.18     25.49 o
   3  13   6       14.09       30.98     50.74 o
   4  13   6        1.45      -15.11     22.54 o
   5  13   6        1.72       39.90     24.56 o
  -5  14   6      313.39      309.94     67.54 o
  -4  14   6      374.79      415.54     38.31 o
  -3  14   6      298.59      323.74     35.65 o
  -2  14   6      439.04      469.37     40.16 o
  -1  14   6      292.72      274.27     42.83 o
   0  14   6      338.52      404.61     49.15 o
   1  14   6      300.67      347.66     37.39 o
   2  14   6       92.16       57.90     59.14 o
   3  14   6      129.12      159.61     30.44 o
   4  14   6       49.87       27.14     20.38 o
  -3  15   6        4.90       13.19     54.77 o
  -2  15   6       51.23       61.60     39.93 o
  -1  15   6        6.48      -22.80     29.35 o
   0  15   6       41.51       53.05     38.03 o
   1  15   6        1.65        9.91     35.09 o
   2  15   6        5.96       -7.21     28.35 o
  -3 -17   7      432.39      539.93     40.86 o
  -2 -17   7      417.65      438.88     22.93 o
  -1 -17   7      563.54      521.46     25.03 o
   0 -17   7      459.85      455.51     43.33 o
   1 -17   7       65.20       44.19     26.74 o
   2 -17   7      168.01      124.57     28.00 o
   3 -17   7       11.31       10.49     17.39 o
  -5 -16   7        0.13      -12.93     15.28 o
  -4 -16   7       55.31       72.13     14.43 o
  -3 -16   7        1.77      -23.08     24.40 o
  -2 -16   7       62.93       54.40     15.81 o
  -1 -16   7        8.00       -0.93     15.84 o
   0 -16   7       69.35       59.20     30.18 o
   1 -16   7      267.92      293.88     34.02 o
   2 -16   7       74.79       68.30     36.74 o
   3 -16   7      214.48      166.21     29.07 o
   4 -16   7       21.82       -4.87     19.59 o
   5 -16   7       81.86      103.09     24.91 o
  -6 -15   7       11.07       15.99     21.06 o
  -5 -15   7       41.88       55.82     31.30 o
  -4 -15   7       34.89        1.69     12.98 o
  -3 -15   7       44.50       37.38     14.72 o
  -2 -15   7        6.81       24.25     16.08 o
  -1 -15   7       23.61       -0.04     13.24 o
   0 -15   7        4.75      -18.79     21.02 o
   1 -15   7       33.42       45.38     15.96 o
   2 -15   7        0.95      -18.47     18.47 o
   3 -15   7      237.37      264.38     29.32 o
   4 -15   7       57.02       37.55     16.11 o
   5 -15   7      100.81       65.65     17.68 o
   6 -15   7       45.68       10.90     25.47 o
  -6 -14   7        4.56       41.46     26.35 o
  -5 -14   7       12.41       43.21     17.02 o
  -4 -14   7       13.50       18.28     11.90 o
  -3 -14   7       12.15       11.05     13.23 o
  -2 -14   7      215.10      251.38     19.83 o
  -1 -14   7       10.54       19.88     25.42 o
   0 -14   7      180.45      202.48     24.77 o
   1 -14   7      568.95      589.91     22.49 o
   2 -14   7       43.55       11.90     15.17 o
   3 -14   7      398.42      408.99     82.07 o
   4 -14   7       78.23      102.34     26.30 o
   5 -14   7       84.15       91.79     16.42 o
   6 -14   7       47.43      108.86     44.94 o
   7 -14   7        0.09      -69.39     78.81 o
  -7 -13   7      209.23      295.17     40.84 o
  -6 -13   7       53.16       28.29     11.76 o
  -5 -13   7      662.97      658.59     26.51 o
  -4 -13   7      869.04      907.83     25.45 o
  -3 -13   7     1181.39     1270.18     23.52 o
  -2 -13   7     2950.46     2822.28     47.88 o
  -1 -13   7     2792.99     2613.14     37.06 o
   0 -13   7     1318.81     1397.76     34.67 o
   1 -13   7      898.78      935.37     66.32 o
   2 -13   7      500.35      521.31     34.28 o
   3 -13   7       29.89       67.15     18.63 o
   4 -13   7       20.15       13.51     18.32 o
   5 -13   7       27.74       17.28     21.75 o
   6 -13   7        0.29      -37.43     38.24 o
   7 -13   7       57.80       15.71     37.97 o
  -8 -12   7       50.46       65.97     34.15 o
  -7 -12   7       88.07       84.41     33.60 o
  -6 -12   7       13.35       11.10      7.79 o
  -5 -12   7        0.66       10.48      9.84 o
  -4 -12   7       21.97       23.10     11.23 o
  -3 -12   7        6.98       19.39     10.20 o
  -2 -12   7       12.54       19.48     12.98 o
  -1 -12   7       29.76       55.69     17.89 o
   0 -12   7      261.19      302.47     23.20 o
   1 -12   7      278.71      314.69     25.92 o
   2 -12   7      718.05      637.16     60.68 o
   3 -12   7       43.69       39.77     12.91 o
   4 -12   7      488.80      457.25     24.36 o
   5 -12   7       30.97       35.92     26.86 o
   6 -12   7       45.81      -12.57     34.42 o
   7 -12   7      135.89      137.82     42.89 o
   8 -12   7        8.20      -42.48     42.48 o
  -8 -11   7        0.18       -5.74     49.45 o
  -7 -11   7      352.61      304.60     81.27 o
  -6 -11   7        8.93        4.65     12.72 o
  -5 -11   7      210.48      250.23     13.97 o
  -4 -11   7      168.37      153.46     15.76 o
  -3 -11   7       61.82       60.40     20.28 o
  -2 -11   7       49.72       44.58     13.77 o
  -1 -11   7      637.78      669.68     22.92 o
   0 -11   7       15.65        5.28     10.52 o
   1 -11   7      247.70      272.44     27.54 o
   2 -11   7      267.38      273.78     17.39 o
   3 -11   7      135.94      167.61     15.18 o
   4 -11   7      365.19      416.15     16.73 o
   5 -11   7       23.94       19.94     31.01 o
   6 -11   7       54.94        2.32     54.09 o
   7 -11   7       99.32       57.23     67.20 o
   8 -11   7       59.50      153.66     75.94 o
  -9 -10   7        0.07      -22.82     22.82 o
  -8 -10   7       33.72       54.12     22.82 o
  -7 -10   7      133.89       58.41     26.38 o
  -6 -10   7       31.85       10.25      5.84 o
  -5 -10   7        0.36        9.60     10.11 o
  -4 -10   7       48.86       22.04      8.02 o
  -3 -10   7       83.11       87.84     12.05 o
  -2 -10   7      115.60      111.01     15.11 o
  -1 -10   7     1068.72     1076.44     20.89 o
   0 -10   7      443.94      407.18     21.73 o
   1 -10   7      114.12      162.31     29.53 o
   2 -10   7     1204.45     1200.24     24.93 o
   3 -10   7      202.59      176.97     22.93 o
   4 -10   7      617.89      660.49     27.35 o
   5 -10   7       54.44      102.17     34.42 o
   6 -10   7       64.38       51.08     33.19 o
   7 -10   7       52.55      122.38     38.93 o
   8 -10   7        9.44       31.69     36.33 o
   9 -10   7        0.24      -18.44     35.10 o
  -9  -9   7       13.97       -8.94     20.71 o
  -8  -9   7      160.14      130.62     44.60 o
  -7  -9   7       75.97       62.36     12.54 o
  -6  -9   7     1966.55     1944.18     22.33 o
  -5  -9   7     1113.50     1077.14     15.02 o
  -4  -9   7     2738.05     2828.07     32.02 o
  -3  -9   7     4534.19     4486.94     41.79 o
  -2  -9   7     2946.31     2910.51     33.88 o
  -1  -9   7     7651.74     7396.89     68.69 o
   0  -9   7     5260.17     5183.07     49.93 o
   1  -9   7     3096.91     3015.04     41.93 o
   2  -9   7     2271.58     2304.43     33.01 o
   3  -9   7      535.18      454.97     21.14 o
   4  -9   7     1131.39     1265.39     38.86 o
   5  -9   7       86.87       54.36     29.91 o
   6  -9   7       20.35       33.05     29.91 o
   7  -9   7       11.57       34.28     32.78 o
   8  -9   7      130.64      208.85     39.20 o
   9  -9   7       54.79       35.45     27.00 o
 -10  -8   7        4.09        1.78     28.27 o
  -9  -8   7        3.09       47.26     30.73 o
  -8  -8   7       65.92       74.91     21.96 o
  -7  -8   7        0.02       10.52     22.79 o
  -6  -8   7      246.45      239.88      7.06 o
  -5  -8   7       13.90       18.56      7.06 o
  -4  -8   7      170.05      203.44     24.92 o
  -3  -8   7       43.79       39.28     10.62 o
  -2  -8   7      402.04      423.14     19.97 o
  -1  -8   7      195.92      219.49     10.67 o
   0  -8   7       13.97       14.27      9.81 o
   1  -8   7     2315.80     2229.35     30.69 o
   2  -8   7       21.04       17.87      8.84 o
   3  -8   7     1057.01     1067.52     21.56 o
   4  -8   7        3.13       18.85     14.27 o
   5  -8   7      422.74      486.80     38.38 o
   6  -8   7       67.97      136.86     32.51 o
   7  -8   7        8.19       14.21     29.23 o
   8  -8   7       40.92       77.45     34.28 o
   9  -8   7        0.97        9.25     30.92 o
  10  -8   7        1.49      -21.83     46.58 o
 -10  -7   7       32.42       17.35     52.18 o
  -9  -7   7        6.63        2.19     25.68 o
  -8  -7   7      124.26      196.69     34.01 o
  -7  -7   7       17.83        9.82     17.86 o
  -6  -7   7        7.01       20.42     17.28 o
  -5  -7   7     1578.52     1539.12     17.16 o
  -4  -7   7      246.58      253.68     21.94 o
  -3  -7   7     1073.46     1071.11     16.10 o
  -2  -7   7      333.91      360.54     10.66 o
  -1  -7   7      670.68      675.79     12.25 o
   0  -7   7        0.77        8.34      8.55 o
   1  -7   7        0.39       22.58      8.11 o
   2  -7   7      339.80      345.32     17.78 o
   3  -7   7     1032.83     1146.49     28.03 o
   4  -7   7      263.95      298.65     15.43 o
   5  -7   7      124.51       85.20     31.83 o
   6  -7   7      157.88      137.55     31.83 o
   7  -7   7       13.29       11.42      6.15 o
   8  -7   7      147.96      190.00     34.16 o
   9  -7   7       12.26       15.87     23.76 o
  10  -7   7       12.53      -21.91     29.73 o
 -10  -6   7       16.02      -10.65     28.00 o
  -9  -6   7        0.75       28.82     27.45 o
  -8  -6   7        6.17      -26.50     26.50 o
  -7  -6   7       48.97       43.64     21.38 o
  -6  -6   7      246.70      216.23     26.25 o
  -5  -6   7      119.67      110.96     18.78 o
  -4  -6   7       60.04       65.32     10.49 o
  -3  -6   7       31.86       39.92      6.80 o
  -2  -6   7     1107.27     1117.70     16.74 o
  -1  -6   7       20.27       44.36      7.78 o
   0  -6   7     1273.70     1368.18     18.99 o
   1  -6   7     1009.96     1039.19     18.16 o
   2  -6   7      461.77      414.44     18.99 o
   3  -6   7      907.47      868.89     18.95 o
   4  -6   7      155.41      161.65     10.77 o
   5  -6   7      347.14      317.54     22.20 o
   6  -6   7      166.70      102.03    139.53 o
   7  -6   7        2.24       -0.89      5.97 o
   8  -6   7       58.37       50.74     22.68 o
   9  -6   7       33.25        0.07     20.83 o
  10  -6   7        4.82       -7.37     29.61 o
 -10  -5   7       29.54       22.26     28.27 o
  -9  -5   7        5.46        6.01     43.16 o
  -8  -5   7       27.58       87.69     27.86 o
  -7  -5   7     1298.68     1430.77     49.99 o
  -6  -5   7      647.60      719.29     61.47 o
  -5  -5   7     3851.23     4157.39    101.42 o
  -4  -5   7     8407.05     8809.01    113.97 o
  -3  -5   7     7199.61     7576.64     63.56 o
  -2  -5   7    10488.05    10219.01     88.65 o
  -1  -5   7    11300.78    11332.64     98.73 o
   0  -5   7    14921.75    14647.40    134.40 o
   1  -5   7     9381.37     9445.49    121.91 o
   2  -5   7     2454.10     2125.83     27.73 o
   3  -5   7      726.99      691.23     13.92 o
   4  -5   7      125.43      111.69      3.78 o
   5  -5   7      240.78      215.72      6.28 o
   6  -5   7       29.09       18.94     19.31 o
   7  -5   7      142.27      128.01     31.10 o
   8  -5   7       19.24       11.89     20.84 o
   9  -5   7       58.79       65.78     36.40 o
  10  -5   7        0.61       -3.27     21.53 o
 -10  -4   7       66.97       55.73     28.41 o
  -9  -4   7        2.64       27.32     25.95 o
  -8  -4   7        1.13      -16.66     24.45 o
  -7  -4   7      741.15      717.37     38.38 o
  -6  -4   7       11.13       18.71     39.06 o
  -5  -4   7       27.23       71.03     41.52 o
  -4  -4   7       40.02       38.87     14.15 o
  -3  -4   7       91.72       84.37     10.57 o
  -2  -4   7      627.29      592.58      8.51 o
  -1  -4   7       42.06       55.84      8.31 o
   0  -4   7      440.16      404.33     12.53 o
   1  -4   7       50.13       76.98     10.13 o
   2  -4   7     1103.17     1045.74     18.37 o
   3  -4   7        0.35        2.83      8.78 o
   4  -4   7      536.09      576.99     98.14 o
   5  -4   7       37.03       38.06     21.60 o
   6  -4   7        3.94      -19.13     19.13 o
   7  -4   7      212.29      149.59     41.47 o
   8  -4   7       63.46       46.14     22.12 o
   9  -4   7        0.39        1.36     25.96 o
  10  -4   7        1.54      -14.02     25.06 o
 -11  -3   7        1.09       27.59     28.00 o
  -9  -3   7       32.41       15.16     24.86 o
  -7  -3   7       13.95       21.31     22.67 o
  -6  -3   7        4.03       -2.73     35.65 o
  -5  -3   7     2118.23     2104.57     51.63 o
  -4  -3   7     1376.52     1409.46     39.06 o
  -3  -3   7     1534.80     1711.60     39.47 o
  -2  -3   7     5929.20     6182.55     52.74 o
  -1  -3   7      920.69     1097.89     11.89 o
   0  -3   7      863.96      777.17     12.00 o
   1  -3   7      353.79      365.65     22.13 o
   2  -3   7        8.65       20.49     21.58 o
   3  -3   7     1228.35     1297.19     46.71 o
   4  -3   7      241.72      299.54     35.65 o
   5  -3   7       42.39       36.83     33.26 o
   6  -3   7        1.50       -1.40     17.05 o
   7  -3   7       76.92       82.55     28.37 o
   8  -3   7        4.49        2.31     18.38 o
   9  -3   7        2.45       -9.74     23.43 o
  10  -3   7        2.49       -9.53     21.53 o
  -9  -2   7      102.31      113.92     28.27 o
  -7  -2   7       35.31       47.12     23.36 o
  -6  -2   7        1.12       28.27     38.52 o
  -5  -2   7      282.40      318.80     27.32 o
  -4  -2   7        0.64       16.25     32.37 o
  -3  -2   7      418.61      505.18      6.10 o
  -2  -2   7      541.35      556.74     12.57 o
  -1  -2   7       20.69       25.19      8.30 o
   0  -2   7      783.00      816.41     25.01 o
   1  -2   7       14.49       23.98      9.93 o
   2  -2   7     2475.23     2259.10     74.92 o
   3  -2   7      178.39      228.24     30.05 o
   4  -2   7      589.50      579.14     40.70 o
   5  -2   7        2.09      -10.65     49.45 o
   6  -2   7      332.66      420.15     43.03 o
   7  -2   7       72.68      104.98     21.59 o
   8  -2   7       21.01       10.92     23.22 o
   9  -2   7      225.06      191.48     29.03 o
  10  -2   7       21.73        4.78     26.16 o
 -10  -1   7       10.65       -4.23     23.77 o
  -9  -1   7      100.41       86.32     27.32 o
  -8  -1   7        6.35        6.81      3.62 o
  -7  -1   7       23.10       14.88      3.01 o
  -6  -1   7     1958.61     1998.16     52.31 o
  -5  -1   7     5995.43     6260.84    107.77 o
  -4  -1   7     6561.73     7027.64     50.08 o
  -3  -1   7    19102.46    21326.59    377.63 o
  -2  -1   7    15796.08    17036.01    147.75 o
  -1  -1   7    29433.20    32499.43    321.64 o
   0  -1   7    15327.96    14960.37    163.08 o
   1  -1   7     7136.63     6622.25     98.51 o
   2  -1   7     5638.10     5259.10     45.41 o
   3  -1   7     1467.24     1930.14     53.27 o
   4  -1   7      704.46      648.25     41.39 o
   5  -1   7       33.65       87.55     32.24 o
   6  -1   7      134.09      152.30     35.92 o
   7  -1   7        4.94       23.90     31.14 o
   8  -1   7       77.62       51.08     61.19 o
   9  -1   7       64.36       40.78     21.73 o
  10  -1   7        2.29      -25.92     25.92 o
 -10   0   7        1.45       23.36     24.72 o
  -9   0   7       98.46       95.30     12.77 o
  -8   0   7       19.33       23.39      5.21 o
  -7   0   7       11.21        6.69     12.59 o
  -6   0   7      488.10      497.83     14.87 o
  -5   0   7       21.47       13.96      4.72 o
  -4   0   7       54.05       56.73      6.46 o
  -3   0   7      303.15      307.81     14.21 o
  -2   0   7      104.12      131.49      8.45 o
  -1   0   7        1.42       15.85     22.20 o
   0   0   7        0.08       -6.76     13.39 o
   1   0   7      397.25      336.47     23.17 o
   2   0   7      158.15      187.54     18.59 o
   3   0   7      124.90      224.40     26.17 o
   4   0   7      143.05      167.81     13.77 o
   5   0   7       38.52       63.79     31.01 o
   6   0   7        9.45       -6.56     28.82 o
   7   0   7       38.37       31.01     31.01 o
   8   0   7       28.52       25.95     56.55 o
   9   0   7       19.45       -1.50     29.64 o
  10   0   7        1.33       29.42     26.29 o
  -9   1   7       18.70       15.47     10.32 o
  -8   1   7      115.99      100.21     13.96 o
  -7   1   7      429.89      460.18     40.98 o
  -6   1   7      665.72      650.13     21.64 o
  -5   1   7      942.73      919.53     19.74 o
  -4   1   7     1280.16     1390.85     19.26 o
  -3   1   7      944.17      836.48     26.23 o
  -2   1   7      213.15      168.35     10.37 o
  -1   1   7     4203.09     3861.36     44.14 o
   0   1   7      519.38      555.81     19.17 o
   1   1   7     1047.67      968.69     57.50 o
   2   1   7      862.53      817.38     25.79 o
   3   1   7       80.92       90.84     27.86 o
   4   1   7      888.48      855.04     34.26 o
   5   1   7       86.53       97.95      7.60 o
   6   1   7        5.69       18.44     29.50 o
   7   1   7        6.75        1.50     26.77 o
   8   1   7       78.54       36.20     58.46 o
   9   1   7        0.99      -10.65     31.69 o
  10   1   7        2.64      -28.41     34.15 o
  -9   2   7       70.67       62.07      9.46 o
  -8   2   7        8.44       28.67     31.35 o
  -7   2   7      141.43      154.95     61.94 o
  -6   2   7      613.20      700.77     22.74 o
  -5   2   7       12.63       13.58     10.93 o
  -4   2   7      327.91      350.35     22.95 o
  -3   2   7      497.68      451.49     13.39 o
  -2   2   7       11.85       11.19      9.66 o
  -1   2   7        6.88       -6.96     15.16 o
   0   2   7      148.79      199.73     64.95 o
   1   2   7      349.95      343.18     29.98 o
   2   2   7        3.65       -4.34     18.23 o
   3   2   7      330.67      329.17     23.95 o
   4   2   7      187.87      183.01     21.66 o
   5   2   7      123.54      127.26     20.53 o
   6   2   7        4.89        9.08     11.74 o
   7   2   7        1.98       21.44     29.91 o
   8   2   7        5.87        5.05     53.27 o
   9   2   7       39.94       34.97     34.28 o
  10   2   7       33.22       -1.37     30.87 o
  -9   3   7       16.23       18.19     16.17 o
  -8   3   7       18.21       18.52     16.40 o
  -7   3   7      275.66      263.02     15.30 o
  -6   3   7      936.94      937.52     19.76 o
  -5   3   7     3432.70     3355.32     43.54 o
  -4   3   7     7482.38     7661.03     97.85 o
  -3   3   7     6584.07     6506.86     77.20 o
  -2   3   7     9168.00     8945.99     97.11 o
  -1   3   7    10865.23    10485.31    107.69 o
   0   3   7    13989.43    13489.79    168.89 o
   1   3   7     7205.76     6683.98     91.04 o
   2   3   7     2365.50     2189.95     41.92 o
   3   3   7      951.44      930.18     32.20 o
   4   3   7      219.10      218.56     15.49 o
   5   3   7      333.54      426.42     43.52 o
   6   3   7       18.02        9.40     13.69 o
   7   3   7      111.25       82.64     12.39 o
   8   3   7        4.01       18.99     56.68 o
   9   3   7       50.74       16.39     58.32 o
  10   3   7        3.58       29.50     34.97 o
  -9   4   7       20.59       14.76     21.60 o
  -8   4   7        0.32       11.28     12.22 o
  -7   4   7      384.98      387.43     14.01 o
  -6   4   7       40.52       48.83     12.18 o
  -5   4   7      657.24      729.78     34.63 o
  -4   4   7       97.11      104.23     20.83 o
  -3   4   7       36.38       38.78     15.14 o
  -2   4   7      455.16      441.00     28.21 o
  -1   4   7      577.53      624.16     27.64 o
   0   4   7     2257.67     2412.86     49.09 o
   1   4   7      809.93      884.62     28.78 o
   2   4   7      152.26      231.95     23.41 o
   3   4   7      682.97      699.74     37.90 o
   4   4   7        0.09        6.38      9.22 o
   5   4   7       71.29       66.56     14.14 o
   6   4   7       56.47       49.54     18.12 o
   7   4   7        2.53       -4.67      7.84 o
   8   4   7      173.90      142.37     13.86 o
   9   4   7        2.07        8.47     57.78 o
  10   4   7       25.72       11.61     33.87 o
 -10   5   7       25.03       24.59     16.94 o
  -9   5   7        1.49       -6.67     13.08 o
  -8   5   7       88.64       95.64     22.26 o
  -7   5   7      692.54      649.06     23.35 o
  -6   5   7       19.40       25.56     20.25 o
  -5   5   7     1984.03     1914.18     31.36 o
  -4   5   7      100.86      137.55     29.03 o
  -3   5   7     1368.67     1310.58     28.41 o
  -2   5   7     1866.79     1896.87     35.18 o
  -1   5   7     1058.80     1039.08     35.20 o
   0   5   7     2483.97     2346.26     72.73 o
   1   5   7      717.77      734.12     47.67 o
   2   5   7       92.72      106.24     22.25 o
   3   5   7     1308.74     1268.71     65.44 o
   4   5   7       20.57        5.44      9.63 o
   5   5   7      144.85      161.70     17.51 o
   6   5   7       53.46       57.52     15.68 o
   7   5   7       13.11        8.72     11.43 o
   8   5   7        3.37       16.41      9.37 o
   9   5   7        2.89        3.13      9.04 o
 -10   6   7       43.32        7.51     17.62 o
  -9   6   7       71.27       62.42     20.35 o
  -8   6   7       57.90       55.53     13.06 o
  -7   6   7      226.14      314.50     74.99 o
  -6   6   7       98.45      149.50     37.56 o
  -5   6   7      383.48      431.70     22.98 o
  -4   6   7      372.10      410.26     54.29 o
  -3   6   7      179.00      182.13     18.98 o
  -2   6   7      661.54      584.08     59.83 o
  -1   6   7      113.26      132.13     21.00 o
   0   6   7      143.13      155.46     28.25 o
   1   6   7        3.54      -14.15     23.66 o
   2   6   7        3.32       17.61     21.44 o
   3   6   7       97.95      120.83     29.47 o
   4   6   7      287.79      133.86     92.54 o
   5   6   7       17.79       22.80     11.72 o
   6   6   7        8.09        3.55     11.95 o
   7   6   7        0.16       13.56     10.90 o
   8   6   7       28.31        9.97     11.81 o
   9   6   7       35.88       49.77     11.89 o
  -9   7   7        1.39       -9.53     12.86 o
  -8   7   7       36.47       25.97     13.29 o
  -7   7   7      190.68      129.13     27.98 o
  -6   7   7     1064.07     1093.33     27.82 o
  -5   7   7      694.83      648.00     28.75 o
  -4   7   7     2213.61     2098.32     39.28 o
  -3   7   7     3327.98     3200.54     51.54 o
  -2   7   7     1962.18     1954.26     57.64 o
  -1   7   7     4617.86     4475.53     79.47 o
   0   7   7     4691.62     4562.63     71.28 o
   1   7   7     3303.03     3177.95     58.62 o
   2   7   7     1918.92     1910.54     47.47 o
   3   7   7      607.12      654.25     86.73 o
   4   7   7      795.84      850.40     37.18 o
   5   7   7        1.53       -1.73     16.90 o
   6   7   7       53.09       39.80     18.02 o
   7   7   7        0.72      -11.69     11.69 o
   8   7   7       43.38       35.76     12.40 o
   9   7   7        3.10      -13.25     15.42 o
  -9   8   7        6.38      -37.49     37.49 o
  -8   8   7       25.96       31.40     17.60 o
  -7   8   7       32.84       17.36     14.89 o
  -6   8   7       75.15       74.72     22.44 o
  -5   8   7       97.74      116.68     22.61 o
  -4   8   7       39.88       75.30     24.18 o
  -3   8   7      270.55      275.35     23.41 o
  -2   8   7       81.82      118.57     27.98 o
  -1   8   7      548.23      516.31     43.50 o
   0   8   7       16.74       25.39     21.28 o
   1   8   7      120.07      130.61     25.59 o
   2   8   7      115.37      103.09     25.30 o
   3   8   7       29.34       61.16     24.03 o
   4   8   7      305.75      271.85     38.45 o
   5   8   7        8.78       25.01     19.74 o
   6   8   7       46.28       26.31     14.18 o
   7   8   7       89.61       74.32     16.26 o
   8   8   7       55.28       38.72     19.59 o
  -8   9   7       12.87       19.39     20.84 o
  -7   9   7       16.45       24.32     16.57 o
  -6   9   7      215.74      212.48     56.41 o
  -5   9   7      188.15      172.20     21.53 o
  -4   9   7      391.56      435.50     39.47 o
  -3   9   7     1231.72     1129.77     53.13 o
  -2   9   7     1579.18     1496.93     77.04 o
  -1   9   7     1764.80     1798.96     45.09 o
   0   9   7      189.81      216.45     50.06 o
   1   9   7      401.57      393.00     31.09 o
   2   9   7      546.33      545.91     33.90 o
   3   9   7       50.18       70.24     25.54 o
   4   9   7      363.18      336.35     22.48 o
   5   9   7        4.60        9.50     13.43 o
   6   9   7       43.65       60.98     15.00 o
   7   9   7       30.17       20.99     19.13 o
   8   9   7        6.21       23.64     15.97 o
  -8  10   7       23.76       32.59     18.12 o
  -7  10   7      154.11      200.36     52.31 o
  -6  10   7      153.00      131.07     37.38 o
  -5  10   7       88.20      110.16     21.92 o
  -4  10   7      259.98      239.92     30.27 o
  -3  10   7      301.98      317.48     35.43 o
  -2  10   7       59.30       42.90     22.65 o
  -1  10   7      107.64      101.17     25.74 o
   0  10   7        9.45       23.81     23.17 o
   1  10   7      108.77      124.34     27.91 o
   2  10   7        0.10        2.46     27.55 o
   3  10   7       67.54       92.26     27.72 o
   4  10   7       27.07       21.73     17.60 o
   5  10   7        4.49      -14.83     15.15 o
   6  10   7       10.45       10.86     23.55 o
   7  10   7       14.17       33.23     16.87 o
  -7  11   7       13.19       22.99     22.95 o
  -6  11   7      100.28      108.18     30.02 o
  -5  11   7      408.20      399.42     32.58 o
  -4  11   7      493.22      587.95     32.49 o
  -3  11   7     1144.10     1064.34     39.95 o
  -2  11   7     1348.09     1312.82     44.94 o
  -1  11   7     1581.25     1526.14     47.22 o
   0  11   7     1155.44     1238.30     93.84 o
   1  11   7      617.24      632.44    109.75 o
   2  11   7      480.97      464.96    180.64 o
   3  11   7      114.12      264.37    160.49 o
   4  11   7       57.33       56.50     19.95 o
   5  11   7       28.41       15.99     17.51 o
   6  11   7       18.35       95.97     24.71 o
  -7  12   7       33.46       39.93     31.21 o
  -6  12   7       10.21        7.34     27.06 o
  -5  12   7       59.25       42.98     48.01 o
  -4  12   7       19.65       -4.00     21.47 o
  -3  12   7       42.42       51.38     29.59 o
  -2  12   7       28.88       50.86     40.02 o
  -1  12   7       38.83        3.71     23.24 o
   0  12   7      126.21      159.25     30.92 o
   1  12   7        1.80      -30.57     47.46 o
   2  12   7      102.72       97.69     36.36 o
   3  12   7      210.52      212.82     41.19 o
   4  12   7       36.24       35.38     20.22 o
   5  12   7       86.81       94.21     34.56 o
   6  12   7       19.99       12.46     17.75 o
  -6  13   7       51.30       80.80     30.39 o
  -5  13   7      109.13       94.16     35.32 o
  -4  13   7       87.45       88.28     35.47 o
  -3  13   7      335.15      258.32     41.27 o
  -2  13   7      351.93      461.83    109.61 o
  -1  13   7      171.45      216.73     34.01 o
   0  13   7      225.16      333.60     35.80 o
   1  13   7      149.24      113.57     38.52 o
   2  13   7      124.47       84.94     55.23 o
   3  13   7       97.63       79.27     30.66 o
   4  13   7       28.82      -21.79     21.79 o
   5  13   7       15.04       37.17     45.37 o
  -4  14   7       55.98       58.97     34.06 o
  -3  14   7       32.58       54.68     29.16 o
  -2  14   7       22.78       30.99     33.13 o
  -1  14   7        0.61        5.21     51.22 o
   0  14   7       85.11       79.11     31.80 o
   1  14   7        2.94        6.80     27.73 o
   2  14   7        4.95       32.11     36.81 o
   3  14   7        0.10       56.13     40.06 o
  -2  15   7      303.71      381.68     89.81 o
  -1  15   7      246.85      228.98     47.96 o
   0  15   7      214.78      188.78     44.25 o
   1  15   7      160.67      134.90     36.41 o
  -3 -17   8        2.17       77.80     22.75 o
  -2 -17   8       36.29       26.30     20.92 o
  -1 -17   8        9.99        3.03     16.82 o
   0 -17   8        5.62       -5.42     20.58 o
   1 -17   8        1.63       22.28     17.64 o
   2 -17   8        2.03       -0.27     15.66 o
   3 -17   8       42.36       33.15     19.48 o
  -4 -16   8       32.07        1.34     13.33 o
  -3 -16   8       38.39       54.75     16.87 o
  -2 -16   8      149.51      124.11     28.76 o
  -1 -16   8       48.81       61.19     16.11 o
   0 -16   8      507.20      496.29     36.88 o
   1 -16   8      153.40      152.91     22.71 o
   2 -16   8      257.01      237.31     23.38 o
   3 -16   8      106.93       94.66     22.88 o
   4 -16   8       34.70       55.94     19.00 o
   5 -16   8      118.25      128.50     20.05 o
  -5 -15   8       46.50       65.06     12.09 o
  -4 -15   8       20.48       13.78     11.18 o
  -3 -15   8        5.05       24.92     14.32 o
  -2 -15   8        4.63      -15.54     17.33 o
  -1 -15   8       64.16       70.73     25.20 o
   0 -15   8       77.82       40.12     17.47 o
   1 -15   8        0.84      -14.98     19.53 o
   2 -15   8        0.16        6.22     15.71 o
   3 -15   8        6.61       24.19     25.31 o
   4 -15   8        5.04        0.72     15.41 o
   5 -15   8       63.68       51.67     22.93 o
   6 -15   8       24.53       19.99     23.68 o
  -6 -14   8       11.39       -5.19     52.72 o
  -5 -14   8      217.50      248.53     21.30 o
  -4 -14   8      113.54      156.01     19.90 o
  -3 -14   8      476.15      459.60     44.21 o
  -2 -14   8      914.56      866.11     77.97 o
  -1 -14   8      502.18      497.92     19.77 o
   0 -14   8     1586.25     1520.15     33.71 o
   1 -14   8      950.20      928.90     28.97 o
   2 -14   8      934.91      946.33     28.34 o
   3 -14   8      608.54      621.06     27.53 o
   4 -14   8      527.32      488.83     20.98 o
   5 -14   8       98.68       76.60     28.75 o
   6 -14   8        4.28       36.66     23.83 o
  -7 -13   8       58.39      105.45     63.10 o
  -6 -13   8       13.04        6.65     10.76 o
  -5 -13   8       68.83      116.48     41.52 o
  -4 -13   8        2.17       15.57     12.81 o
  -3 -13   8       52.13       52.03     14.64 o
  -2 -13   8       73.98       55.14     15.03 o
  -1 -13   8        2.74        6.06     12.64 o
   0 -13   8      103.81      123.39     19.52 o
   1 -13   8       18.13       24.73     15.92 o
   2 -13   8        0.21      -12.05     12.66 o
   3 -13   8       81.94       60.13     43.29 o
   4 -13   8       46.24       72.31     14.19 o
   5 -13   8       18.22       -3.13     19.09 o
   6 -13   8      115.78       82.97     15.73 o
   7 -13   8       79.94       76.63     77.86 o
  -8 -12   8        1.40       12.84     56.14 o
  -7 -12   8        9.21       32.10     31.01 o
  -6 -12   8      104.09      120.29     18.10 o
  -5 -12   8        0.32       -4.53      8.56 o
  -4 -12   8      163.05      203.34     18.98 o
  -3 -12   8       77.85       72.13     12.38 o
  -2 -12   8       40.65       39.93     12.60 o
  -1 -12   8      774.91      797.36     19.45 o
   0 -12   8      448.66      431.65     19.41 o
   1 -12   8     2085.78     2065.79     34.44 o
   2 -12   8     1002.41      996.65     29.35 o
   3 -12   8      185.77      149.17     18.78 o
   4 -12   8     1028.88      977.27     23.06 o
   5 -12   8        0.38        7.45     18.29 o
   6 -12   8      252.69      286.03     53.75 o
   7 -12   8        4.70       -5.13     12.77 o
   8 -12   8       25.36      -16.94     39.47 o
  -8 -11   8        3.06        5.33     29.64 o
  -7 -11   8        6.24       21.03     29.09 o
  -6 -11   8      124.83      129.43     21.82 o
  -5 -11   8       37.87       26.16      8.46 o
  -4 -11   8       40.03       67.09     10.01 o
  -3 -11   8       26.31       45.23     11.15 o
  -2 -11   8      415.30      371.28     21.06 o
  -1 -11   8        4.29       18.39     16.85 o
   0 -11   8       17.13       21.11     14.18 o
   1 -11   8      249.31      278.35     16.45 o
   2 -11   8       56.95       59.07     13.26 o
   3 -11   8        5.02        6.85     15.36 o
   4 -11   8      240.26      268.54     17.29 o
   5 -11   8        0.20        8.26     16.35 o
   6 -11   8      159.53      132.72     39.82 o
   7 -11   8       12.32       10.58     40.09 o
   8 -11   8        1.66       30.73     38.11 o
  -9 -10   8       20.49       48.29     24.48 o
  -8 -10   8        0.47       44.71     23.04 o
  -7 -10   8        6.27       13.13     39.27 o
  -6 -10   8      275.67      280.88     12.49 o
  -5 -10   8      193.79      210.08     21.33 o
  -4 -10   8     1278.73     1240.91     39.04 o
  -3 -10   8     1320.40     1228.97     35.14 o
  -2 -10   8     4215.74     4166.71     71.84 o
  -1 -10   8     5858.89     5582.35     54.71 o
   0 -10   8     2171.98     2103.08     34.27 o
   1 -10   8     2872.42     2809.82     46.38 o
   2 -10   8     2814.15     2649.70     40.21 o
   3 -10   8     1338.19     1288.05     25.04 o
   4 -10   8     1254.63     1225.17     24.18 o
   5 -10   8      255.82      286.10     19.94 o
   6 -10   8      363.47      354.20     24.59 o
   7 -10   8        7.43       18.04     48.90 o
   8 -10   8       49.51       50.81     37.15 o
   9 -10   8       55.86       63.12     40.05 o
  -9  -9   8       80.41       90.01     35.51 o
  -8  -9   8       31.71       34.39     21.68 o
  -7  -9   8       49.03       47.78     21.17 o
  -6  -9   8      304.74      262.67     12.68 o
  -5  -9   8        4.15        2.92      9.67 o
  -4  -9   8      455.93      440.48     18.02 o
  -3  -9   8      253.80      229.70     14.58 o
  -2  -9   8       21.73       25.94     10.69 o
  -1  -9   8      997.91     1088.94     21.33 o
   0  -9   8       14.27        4.67     11.46 o
   1  -9   8       43.64       49.81     11.45 o
   2  -9   8        0.10        4.82      9.61 o
   3  -9   8      194.54      230.77     24.45 o
   4  -9   8       30.10       21.91     14.23 o
   5  -9   8      206.62      202.45     23.08 o
   6  -9   8        2.29       20.83     16.53 o
   7  -9   8      149.59      133.63      8.27 o
   8  -9   8       81.08       63.24     64.06 o
   9  -9   8        5.95       46.98     28.67 o
  -9  -8   8        2.07      -27.04     53.95 o
  -8  -8   8        0.05      -21.03     21.03 o
  -7  -8   8       19.08       16.18     24.17 o
  -6  -8   8        0.28        3.96     16.75 o
  -5  -8   8       13.25        9.08      4.50 o
  -4  -8   8      995.31      945.50     15.14 o
  -3  -8   8      250.95      268.01     11.57 o
  -2  -8   8      695.21      643.26     34.91 o
  -1  -8   8     1366.80     1403.99     21.36 o
   0  -8   8     2248.04     2131.24     27.20 o
   1  -8   8     2732.23     2879.99     36.68 o
   2  -8   8      934.69      917.43     30.14 o
   3  -8   8      785.95      754.46     42.00 o
   4  -8   8       27.65       14.68      7.43 o
   5  -8   8     1603.33     1665.68    106.88 o
   6  -8   8      212.44      221.54     24.52 o
   7  -8   8       78.05       77.06     17.96 o
   8  -8   8       50.60       27.30     25.22 o
   9  -8   8        6.11       -3.41     28.22 o
 -10  -7   8        7.07       11.88     29.50 o
  -9  -7   8       41.26       62.97     31.96 o
  -8  -7   8        2.28        3.41     45.89 o
  -7  -7   8        1.62       19.59     19.87 o
  -6  -7   8       15.61       -7.07     16.66 o
  -5  -7   8       66.52       75.76     18.39 o
  -4  -7   8        3.37       -3.23      7.56 o
  -3  -7   8       31.68       26.21     10.16 o
  -2  -7   8      436.30      402.84     21.69 o
  -1  -7   8      471.49      493.27     30.54 o
   0  -7   8      744.75      732.53     17.26 o
   1  -7   8      411.39      462.39     17.55 o
   2  -7   8       93.42       90.35     16.12 o
   3  -7   8       36.99       23.24      7.58 o
   4  -7   8       21.46        9.93      5.69 o
   5  -7   8      261.51      223.46     10.88 o
   6  -7   8      140.45      122.47      7.19 o
   7  -7   8        5.58        4.30     21.78 o
   8  -7   8      137.52      132.12     32.61 o
   9  -7   8        0.70      -11.78     31.21 o
  10  -7   8       47.40       33.29     27.30 o
 -10  -6   8        9.07       -4.78     27.59 o
  -9  -6   8        9.22      -10.52     27.18 o
  -8  -6   8       54.06       96.84     30.60 o
  -7  -6   8      112.43       83.18     49.86 o
  -6  -6   8       20.36       12.23     33.60 o
  -5  -6   8     2995.60     2977.22     75.53 o
  -4  -6   8      345.37      354.96     24.49 o
  -3  -6   8     4387.53     4504.90     41.71 o
  -2  -6   8     9263.65     9111.69     81.60 o
  -1  -6   8     7997.38     7897.98     66.94 o
   0  -6   8    12607.24    12914.79    120.84 o
   1  -6   8     9007.60     9077.41    108.56 o
   2  -6   8     6422.35     6368.53     65.36 o
   3  -6   8     6419.52     6611.57     71.18 o
   4  -6   8     3312.22     3225.38     81.00 o
   5  -6   8     1656.02     1553.01     52.04 o
   6  -6   8       11.06        5.65     19.99 o
   7  -6   8      172.85      252.55     61.12 o
   8  -6   8       14.54       10.20     22.22 o
   9  -6   8        1.62       19.53     24.12 o
  10  -6   8       11.71       -5.12     47.26 o
 -10  -5   8       22.65       11.20     49.04 o
  -9  -5   8        4.15       -5.74     25.82 o
  -8  -5   8       18.96       22.54     26.23 o
  -7  -5   8       41.04       49.31     46.58 o
  -6  -5   8        0.94        4.10     21.58 o
  -5  -5   8     1111.37     1024.67     28.63 o
  -4  -5   8      474.90      488.10     21.10 o
  -3  -5   8      434.02      412.92     18.55 o
  -2  -5   8     1316.40     1284.43     16.36 o
  -1  -5   8      706.88      795.11     14.05 o
   0  -5   8     1677.31     1655.30     20.14 o
   1  -5   8      293.03      303.15     11.60 o
   2  -5   8        8.73       15.89     13.11 o
   3  -5   8        3.19       12.05     15.09 o
   4  -5   8       60.28       69.99     19.87 o
   5  -5   8       75.07       84.51     30.05 o
   6  -5   8      264.11      275.80     37.77 o
   7  -5   8       26.97       34.34     21.92 o
   8  -5   8       49.32       26.86     29.87 o
   9  -5   8       83.18      126.37     56.55 o
  10  -5   8        0.80       13.22     30.94 o
 -10  -4   8       49.72       67.34     30.73 o
  -8  -4   8      100.68      113.37     29.09 o
  -7  -4   8       96.13       84.28     47.53 o
  -6  -4   8       29.22       10.52     21.85 o
  -5  -4   8        8.43       -1.50     18.99 o
  -4  -4   8      607.57      578.18     30.19 o
  -3  -4   8      471.58      479.71     14.57 o
  -2  -4   8     2803.53     3053.21     42.07 o
  -1  -4   8     2564.04     2388.90     20.56 o
   0  -4   8     1356.46     1488.28     17.13 o
   1  -4   8     3918.48     3919.66     30.40 o
   2  -4   8     2340.77     2378.38     37.55 o
   3  -4   8      261.77      233.44     23.28 o
   4  -4   8     1374.37     1382.56     65.15 o
   5  -4   8      606.73      710.83     39.20 o
   6  -4   8      888.10      845.30     39.70 o
   7  -4   8       71.11       80.48     23.27 o
   8  -4   8       38.91       37.46     26.22 o
   9  -4   8       88.41       99.09     46.65 o
  10  -4   8        2.15       38.03     24.94 o
  -8  -3   8        0.78      -25.54     25.54 o
  -7  -3   8      203.94      224.55     29.64 o
  -6  -3   8        2.00       -9.29     21.03 o
  -5  -3   8        0.71        3.41     19.12 o
  -4  -3   8       10.39       27.18     18.71 o
  -3  -3   8      605.62      617.34     26.12 o
  -2  -3   8       27.68       29.84      6.04 o
  -1  -3   8      216.75      209.48     13.50 o
   0  -3   8      780.68      781.78     25.07 o
   1  -3   8        0.02        9.84      6.63 o
   2  -3   8        0.62        6.50      6.90 o
   3  -3   8       52.05       65.15     28.55 o
   4  -3   8      312.52      507.57     43.44 o
   5  -3   8       11.42       -5.74     29.50 o
   6  -3   8      381.57      476.47     33.84 o
   7  -3   8       21.93       22.24     19.99 o
   8  -3   8       31.18        5.88     49.24 o
   9  -3   8       48.45       34.69     31.48 o
  10  -3   8        0.02       19.50     23.17 o
  -9  -2   8        1.67       -6.01     24.45 o
  -8  -2   8        0.94        0.68     21.58 o
  -7  -2   8      335.13      299.81     31.01 o
  -6  -2   8      412.37      397.88     31.42 o
  -5  -2   8      116.43      125.12     24.04 o
  -4  -2   8     1749.94     1759.54     43.30 o
  -3  -2   8     5484.22     5413.25     70.62 o
  -2  -2   8     3520.46     3496.83     35.48 o
  -1  -2   8    19451.11    19241.14    211.52 o
   0  -2   8    18235.45    19509.62    224.53 o
   1  -2   8    20735.41    22389.39    371.59 o
   2  -2   8    17829.46    19509.35    431.28 o
   3  -2   8     7620.77     8006.32    144.24 o
   4  -2   8    12773.57    13416.62    244.90 o
   5  -2   8       24.19       89.06     33.87 o
   6  -2   8     1181.20     1315.22    101.49 o
   7  -2   8        4.77        6.28     31.01 o
   8  -2   8       17.55       10.31     20.08 o
   9  -2   8        6.52        7.25     24.73 o
  10  -2   8        0.03       -0.19     20.71 o
  -9  -1   8      132.75      143.56     30.46 o
  -7  -1   8      808.99      779.24     38.38 o
  -6  -1   8      543.28      538.16     33.05 o
  -5  -1   8       51.20       52.04     21.58 o
  -4  -1   8     1324.21     1244.49     18.07 o
  -3  -1   8     1977.64     1903.30     46.34 o
  -2  -1   8      110.36       80.83     10.09 o
  -1  -1   8     3695.32     3760.99     36.38 o
   0  -1   8     1158.46     1184.25     28.10 o
   1  -1   8     1237.60     1296.89     18.28 o
   2  -1   8      848.67      789.66     30.22 o
   3  -1   8       13.74       27.97     17.01 o
   4  -1   8       76.90      112.55     34.69 o
   5  -1   8       44.18       14.21     30.19 o
   6  -1   8      117.92      111.32     65.56 o
   7  -1   8      106.30      109.95     37.43 o
   8  -1   8        0.59      -21.99     33.87 o
   9  -1   8        5.29       19.15     21.55 o
  10  -1   8       12.83        9.52     21.76 o
  -8   0   8        1.16        3.51      4.44 o
  -7   0   8       16.03       14.99      5.26 o
  -6   0   8       10.00        5.56      7.62 o
  -5   0   8      133.98      145.31     33.19 o
  -4   0   8        4.96        8.09      4.79 o
  -3   0   8      515.12      475.18     31.76 o
  -2   0   8      151.26      183.34     11.81 o
  -1   0   8     2124.33     2188.07     28.68 o
   0   0   8     5906.45     5717.06     65.38 o
   1   0   8      593.44      697.35     22.99 o
   2   0   8     5772.97     5838.42     82.43 o
   3   0   8     3250.59     3247.02     62.92 o
   4   0   8     2490.79     2441.35    129.76 o
   5   0   8      172.88      210.48     38.65 o
   6   0   8        7.06       35.24     58.46 o
   7   0   8       71.59       90.15     64.47 o
   8   0   8        1.33        0.68     29.91 o
   9   0   8        3.74       29.37     35.10 o
  10   0   8       36.57       16.52     26.02 o
  -8   1   8        2.19        5.53      4.83 o
  -7   1   8        2.23       -4.05     11.03 o
  -6   1   8       79.05       88.93      6.49 o
  -5   1   8       75.78       83.45     14.00 o
  -4   1   8      761.30      813.18     12.99 o
  -3   1   8      199.45      187.61     39.82 o
  -2   1   8     1625.34     1721.27     28.01 o
  -1   1   8      510.65      499.25     16.76 o
   0   1   8        5.15       -6.39     12.11 o
   1   1   8      786.39      739.13     41.70 o
   2   1   8       59.85       96.66     33.36 o
   3   1   8       58.67       34.75     19.36 o
   4   1   8       10.66       15.54     13.93 o
   5   1   8      533.80      511.65     31.13 o
   6   1   8       12.71       20.90     55.73 o
   7   1   8      229.31      154.89     69.25 o
   8   1   8       38.55       30.19     34.83 o
   9   1   8       31.73       27.59     35.10 o
  10   1   8       21.34       -9.29     61.87 o
  -9   2   8        1.72       11.56     17.14 o
  -8   2   8       17.48       19.21     13.97 o
  -7   2   8      102.92      103.66      7.03 o
  -6   2   8      240.36      207.78     33.05 o
  -5   2   8     1426.18     1368.97     21.31 o
  -4   2   8      773.18      705.74     25.47 o
  -3   2   8     5541.20     5339.45     62.39 o
  -2   2   8     8959.32     9190.79    118.07 o
  -1   2   8    11382.05    11600.69    129.12 o
   0   2   8    13315.19    13479.02    155.24 o
   1   2   8    14024.85    14448.32    172.01 o
   2   2   8     8259.79     8412.74    107.22 o
   3   2   8     4002.81     3894.40     63.05 o
   4   2   8     3551.97     3558.95     41.01 o
   5   2   8     2329.79     2283.57     31.35 o
   6   2   8      439.84      384.94     49.01 o
   7   2   8      215.73      160.90     69.80 o
   8   2   8       41.44       40.29     35.65 o
   9   2   8        0.10       29.50     35.51 o
  10   2   8       25.01       34.69     38.38 o
  -9   3   8        2.15        8.00     26.77 o
  -8   3   8       99.93      131.22     12.57 o
  -7   3   8      111.48      156.56     16.11 o
  -6   3   8       28.48       39.06      8.43 o
  -5   3   8     1211.75     1244.42     24.91 o
  -4   3   8      209.71      234.74     40.98 o
  -3   3   8     3002.58     2931.17     37.79 o
  -2   3   8     1084.43     1004.76     28.11 o
  -1   3   8     1215.00     1223.44     27.38 o
   0   3   8     3153.78     3128.40     54.64 o
   1   3   8        4.26       18.99     16.84 o
   2   3   8     2484.85     2463.15     47.28 o
   3   3   8       80.00       93.62     41.68 o
   4   3   8        0.15       15.23     13.92 o
   5   3   8      105.86      125.80     18.03 o
   6   3   8       10.98        9.85     14.48 o
   7   3   8        6.25       23.04     11.90 o
   8   3   8        0.46      -19.26     61.47 o
   9   3   8       60.75       20.22     36.47 o
  10   3   8        2.17       -4.10     34.97 o
  -9   4   8        5.89       34.29     24.38 o
  -8   4   8       20.60       22.54     11.34 o
  -7   4   8        8.13       21.57     15.98 o
  -6   4   8      115.63      106.65     29.98 o
  -5   4   8     1294.06     1223.82     22.54 o
  -4   4   8      379.37      381.59     27.72 o
  -3   4   8      102.16       95.43     14.31 o
  -2   4   8     1259.14     1245.62     42.89 o
  -1   4   8      503.30      557.37     23.29 o
   0   4   8       77.76       72.33     23.15 o
   1   4   8     1794.20     1774.34     43.78 o
   2   4   8      488.73      506.49     83.25 o
   3   4   8     1987.78     2031.32     56.56 o
   4   4   8     1089.57     1171.42     39.74 o
   5   4   8        0.66        3.87      8.14 o
   6   4   8      263.36      275.89     37.70 o
   7   4   8        0.32       -8.08     12.28 o
   8   4   8      149.23      111.79     14.89 o
   9   4   8       16.61       -6.56     60.24 o
  -9   5   8        1.12      -13.81     13.81 o
  -8   5   8        8.55       19.66     10.37 o
  -7   5   8        7.94       44.27     12.95 o
  -6   5   8      186.80      218.77     35.10 o
  -5   5   8      206.91      244.38     31.55 o
  -4   5   8      229.65      240.68     28.97 o
  -3   5   8      915.47      922.13     40.02 o
  -2   5   8      460.44      449.74     22.21 o
  -1   5   8      564.00      572.18     31.52 o
   0   5   8      277.87      271.01     42.40 o
   1   5   8       29.21       41.33     27.11 o
   2   5   8       29.90       27.90     20.91 o
   3   5   8       99.78      103.13     30.63 o
   4   5   8      130.22      108.52     25.57 o
   5   5   8       25.45       21.65     15.21 o
   6   5   8      429.49      439.46     16.05 o
   7   5   8       16.25       14.79     13.86 o
   8   5   8       62.79       57.12      9.69 o
   9   5   8        4.58       -4.92     61.47 o
  -9   6   8        0.30       11.42     14.41 o
  -8   6   8       55.44       26.06     11.85 o
  -7   6   8       17.71       -2.06     19.26 o
  -6   6   8       72.85       64.54     19.05 o
  -5   6   8      238.93      243.16     61.81 o
  -4   6   8     1494.48     1424.88     60.44 o
  -3   6   8     1629.31     1452.38     47.19 o
  -2   6   8     4404.09     4416.15     63.63 o
  -1   6   8     4455.70     4333.27     64.92 o
   0   6   8     4990.67     5189.01     77.26 o
   1   6   8     6502.15     6203.45     90.02 o
   2   6   8     2840.11     2885.80     56.79 o
   3   6   8     1260.96     1164.32     68.69 o
   4   6   8     1582.29     1535.83     55.54 o
   5   6   8      803.80      800.34     37.40 o
   6   6   8      692.22      667.90     25.65 o
   7   6   8       32.16       31.79     16.27 o
   8   6   8       17.23       21.25     10.39 o
   9   6   8        8.23       24.59     38.38 o
  -9   7   8        9.11        4.20     15.54 o
  -8   7   8        1.84       13.51     28.55 o
  -7   7   8      106.60      149.64     29.09 o
  -6   7   8       76.66       91.65     15.78 o
  -5   7   8      155.23      153.99     30.55 o
  -4   7   8     1102.08      988.87     28.61 o
  -3   7   8      975.09      937.55     29.78 o
  -2   7   8      577.85      463.32     26.54 o
  -1   7   8      917.87      929.03     33.26 o
   0   7   8      507.07      401.30     29.21 o
   1   7   8      972.63      966.16     36.70 o
   2   7   8      266.36      265.49     28.83 o
   3   7   8      377.11      345.38     37.79 o
   4   7   8       90.75      121.24     27.19 o
   5   7   8       51.06       46.65     24.36 o
   6   7   8      116.47      118.54     20.44 o
   7   7   8       11.73       22.59     12.18 o
   8   7   8        1.83      -11.99     11.99 o
  -9   8   8       44.90       79.48     40.64 o
  -8   8   8       42.06       31.55     32.78 o
  -7   8   8       26.75        3.87     14.10 o
  -6   8   8       12.21       13.37     14.93 o
  -5   8   8       14.26        4.38     26.55 o
  -4   8   8        6.24      -14.18     16.07 o
  -3   8   8      299.50      280.17     30.23 o
  -2   8   8      460.37      469.42     27.50 o
  -1   8   8      136.91      148.42     29.12 o
   0   8   8       13.19       32.85     26.92 o
   1   8   8        0.60        4.24     26.27 o
   2   8   8      253.90      260.78     36.26 o
   3   8   8      386.61      397.90     40.33 o
   4   8   8        1.51      -16.19     24.34 o
   5   8   8      388.33      357.00     19.27 o
   6   8   8        1.90       14.41     12.82 o
   7   8   8      139.62      151.02     22.11 o
   8   8   8       70.91       34.98     19.23 o
  -8   9   8        4.11       18.11     23.36 o
  -7   9   8      119.97      214.53     75.47 o
  -6   9   8       58.78       49.02     17.95 o
  -5   9   8       56.17       80.15     20.15 o
  -4   9   8      273.00      264.44     23.91 o
  -3   9   8      326.57      312.66     25.83 o
  -2   9   8      452.39      402.86     28.37 o
  -1   9   8      390.62      345.29     50.48 o
   0   9   8        4.60       26.76     43.91 o
   1   9   8      153.12      144.70     34.97 o
   2   9   8       14.10       26.84     32.85 o
   3   9   8       18.05       37.98     25.25 o
   4   9   8        4.81       27.12     31.01 o
   5   9   8       45.06       25.62     14.75 o
   6   9   8       10.52       10.35     14.79 o
   7   9   8        4.88        7.48     21.14 o
  -8  10   8        0.14      -10.63     16.84 o
  -7  10   8        2.11      -23.59     23.59 o
  -6  10   8        3.80       24.64     21.46 o
  -5  10   8       70.72       68.39     21.99 o
  -4  10   8       46.91       21.52     27.39 o
  -3  10   8      437.67      487.66     41.45 o
  -2  10   8      307.74      339.00     29.74 o
  -1  10   8     1306.85     1292.22     51.85 o
   0  10   8     2250.24     2225.25     55.36 o
   1  10   8     1829.85     1802.93     71.44 o
   2  10   8     1904.46     1882.01     65.88 o
   3  10   8      436.76      456.44     36.69 o
   4  10   8      824.21      817.27     42.44 o
   5  10   8       79.93       82.99     17.48 o
   6  10   8       84.17       75.63     25.21 o
   7  10   8        7.61       61.45     21.05 o
  -7  11   8       22.30       48.01     26.67 o
  -6  11   8       26.31       96.80     26.31 o
  -5  11   8      165.03      180.45     47.12 o
  -4  11   8      178.87      186.31     31.10 o
  -3  11   8      401.18      429.08     39.74 o
  -2  11   8      206.85      290.97    123.00 o
  -1  11   8      325.13      249.68    138.36 o
   0  11   8      196.60      313.54     41.31 o
   1  11   8      142.80      173.40     31.75 o
   2  11   8      210.40      223.95     33.56 o
   3  11   8       39.81       51.85     35.25 o
   4  11   8        0.18       20.69     17.43 o
   5  11   8       82.74      104.29     19.57 o
   6  11   8        0.15       21.01     21.89 o
  -6  12   8       18.89       37.51     40.23 o
  -5  12   8       54.32       37.47     23.23 o
  -4  12   8        0.63       10.47     22.40 o
  -3  12   8        0.04      -23.70     23.94 o
  -2  12   8       11.74       28.91     39.00 o
  -1  12   8        6.28       32.23     31.53 o
   0  12   8       14.49       -5.50     30.39 o
   1  12   8       72.04       72.15     37.66 o
   2  12   8       62.95       40.54     28.63 o
   3  12   8      113.75      104.39     51.22 o
   4  12   8       51.90       20.59     27.39 o
   5  12   8        2.04       20.67     17.80 o
  -5  13   8       48.78       13.05     41.81 o
  -4  13   8       65.54       70.40     30.53 o
  -3  13   8      265.70      294.05     65.43 o
  -2  13   8      155.21      146.92     31.52 o
  -1  13   8      109.23      133.12     55.30 o
   0  13   8       67.15       91.20     31.02 o
   1  13   8       17.35       18.81     28.96 o
   2  13   8       67.98       59.85     31.29 o
   3  13   8       43.27       63.29     31.82 o
   4  13   8        0.66      -20.41     20.41 o
  -3  14   8       29.13       74.69     51.56 o
  -2  14   8      116.59      101.36     46.71 o
  -1  14   8      273.38      326.52     38.38 o
   0  14   8      374.68      404.45     61.06 o
   1  14   8      447.48      572.43    144.78 o
   2  14   8      188.07      166.57     55.25 o
  -2 -17   9      150.25      219.35     83.05 o
  -1 -17   9      188.56      168.69     22.63 o
   0 -17   9      460.87      395.81     23.36 o
   1 -17   9      172.10      124.07     22.31 o
   2 -17   9      407.82      443.17     26.34 o
   3 -17   9      195.54      128.17     29.35 o
  -4 -16   9       13.37       28.89     11.97 o
  -3 -16   9       22.55       34.10     16.64 o
  -2 -16   9        0.51       16.04     15.83 o
  -1 -16   9        0.26       -0.28     14.69 o
   0 -16   9        5.66        9.73     33.59 o
   1 -16   9       26.80       22.71     17.95 o
   2 -16   9       67.77       42.17     16.61 o
   3 -16   9        0.11       -5.00     22.00 o
   4 -16   9       12.27       12.00     15.31 o
  -5 -15   9       38.29       16.25     13.93 o
  -4 -15   9       12.41        6.97     12.40 o
  -3 -15   9      149.33      144.65     18.58 o
  -2 -15   9       44.63       24.69     18.54 o
  -1 -15   9      117.16      104.98     17.22 o
   0 -15   9      334.02      386.70     19.86 o
   1 -15   9       28.47       34.63     15.03 o
   2 -15   9      198.93      185.20     18.15 o
   3 -15   9       28.67       42.28     15.11 o
   4 -15   9      126.26      187.16     27.63 o
   5 -15   9       91.99      123.93     36.67 o
  -6 -14   9       13.72       36.88     33.19 o
  -5 -14   9      179.04      224.36     34.47 o
  -4 -14   9       20.35       27.24     10.46 o
  -3 -14   9       89.95      129.05     26.33 o
  -2 -14   9        9.63        8.98     13.69 o
  -1 -14   9      160.35      122.81     23.43 o
   0 -14   9      112.62      106.14     24.79 o
   1 -14   9        0.16       13.38     13.41 o
   2 -14   9      115.06       74.95     16.76 o
   3 -14   9        1.60      -14.60     14.60 o
   4 -14   9      113.79      128.35     39.13 o
   5 -14   9       16.21        2.60     22.26 o
   6 -14   9        6.39        4.10     18.40 o
  -7 -13   9       31.15       36.88     33.46 o
  -6 -13   9       59.69      127.44     35.92 o
  -5 -13   9       39.32       37.17      8.67 o
  -4 -13   9      304.61      340.38     14.73 o
  -3 -13   9      159.07      198.36     15.18 o
  -2 -13   9     1006.40     1026.44     23.63 o
  -1 -13   9      861.10      925.77     21.60 o
   0 -13   9      726.80      713.27     27.04 o
   1 -13   9     1487.27     1536.76     39.89 o
   2 -13   9      783.61      801.12     24.19 o
   3 -13   9     1078.27     1149.29     30.57 o
   4 -13   9      952.90      955.15     28.41 o
   5 -13   9      382.18      403.05     31.26 o
   6 -13   9      758.01      727.15     30.89 o
   7 -13   9      103.57      200.10     49.31 o
  -7 -12   9       26.55       -7.38     29.09 o
  -6 -12   9        0.31      -18.30     50.26 o
  -5 -12   9        1.10       -7.91     13.49 o
  -4 -12   9      109.45      127.49     14.82 o
  -3 -12   9       44.94       33.76     11.40 o
  -2 -12   9       65.46       69.74     12.00 o
  -1 -12   9       53.37       31.77     15.47 o
   0 -12   9      537.48      561.65     30.04 o
   1 -12   9       93.92       93.97     16.05 o
   2 -12   9        0.14       -3.22     17.50 o
   3 -12   9       72.67       30.58     19.62 o
   4 -12   9       11.12       -0.32     32.92 o
   5 -12   9        2.22        3.83     10.97 o
   6 -12   9      265.09      282.47     24.20 o
   7 -12   9        3.65        8.61     64.33 o
  -8 -11   9       10.31       -1.23     29.78 o
  -7 -11   9       85.51      112.82     32.20 o
  -6 -11   9       30.43       16.78      7.73 o
  -5 -11   9       98.10       95.24      9.92 o
  -4 -11   9      140.76      131.42     11.30 o
  -3 -11   9       69.86       65.62     10.53 o
  -2 -11   9      423.63      445.39     21.51 o
  -1 -11   9      439.07      427.40     29.33 o
   0 -11   9      791.77      932.68     44.09 o
   1 -11   9     1663.54     1652.05     27.72 o
   2 -11   9      289.04      295.03     23.47 o
   3 -11   9      563.14      512.49     75.19 o
   4 -11   9      353.99      348.74     20.35 o
   5 -11   9      210.51      178.29     14.00 o
   6 -11   9      172.56      191.67     11.93 o
   7 -11   9        0.47      -14.48     35.79 o
   8 -11   9        8.41       30.32     39.61 o
  -8 -10   9        1.03       15.36     26.65 o
  -7 -10   9      296.32      284.27     33.69 o
  -6 -10   9       37.06       35.75      4.16 o
  -5 -10   9       13.37       10.54      5.20 o
  -4 -10   9      487.96      490.40     17.61 o
  -3 -10   9       57.06       47.20      8.16 o
  -2 -10   9      145.56      139.88     15.39 o
  -1 -10   9      646.33      668.87     28.62 o
   0 -10   9      802.44      776.50     17.80 o
   1 -10   9     3031.19     3133.50     36.54 o
   2 -10   9      302.22      264.61     15.73 o
   3 -10   9      487.96      499.13     55.11 o
   4 -10   9       59.02       51.95     16.48 o
   5 -10   9       53.07       68.98     15.20 o
   6 -10   9       35.17       28.96      7.85 o
   7 -10   9       11.35       31.55     35.10 o
   8 -10   9        0.54      -33.53     33.53 o
  -9  -9   9        1.91       13.93     31.83 o
  -8  -9   9       54.63       44.07     23.35 o
  -7  -9   9        7.19      -21.90     26.23 o
  -6  -9   9       81.66      114.29     22.53 o
  -5  -9   9      200.69      205.06     18.70 o
  -4  -9   9      241.45      271.88     15.69 o
  -3  -9   9      564.53      595.89     16.14 o
  -2  -9   9     1228.43     1264.44     17.91 o
  -1  -9   9     2260.22     2202.34     51.02 o
   0  -9   9     3997.93     3911.41     72.86 o
   1  -9   9     3921.17     3819.98     48.32 o
   2  -9   9     4456.32     4632.61     55.73 o
   3  -9   9     2745.38     2742.39     39.33 o
   4  -9   9     2711.89     2533.31     43.64 o
   5  -9   9     1213.90     1245.61     29.09 o
   6  -9   9      415.43      448.45     81.61 o
   7  -9   9      677.83      748.24     53.13 o
   8  -9   9       90.13       86.59     29.44 o
   9  -9   9       26.96       21.92     49.26 o
  -9  -8   9        1.57       16.39     31.42 o
  -8  -8   9       53.48       96.98     34.28 o
  -7  -8   9        2.76       -7.41     29.16 o
  -6  -8   9        4.10        7.30     17.47 o
  -5  -8   9      176.91      184.34     27.93 o
  -4  -8   9      111.64      143.28     11.08 o
  -3  -8   9       28.22       32.10      8.26 o
  -2  -8   9        2.28       -6.29     12.71 o
  -1  -8   9        0.14        1.03      7.74 o
   0  -8   9      401.23      383.28     15.42 o
   1  -8   9       18.50       39.54     16.32 o
   2  -8   9     1811.61     1813.83     26.89 o
   3  -8   9        1.59        3.80     13.39 o
   4  -8   9      201.31      192.82     27.45 o
   5  -8   9       56.43       52.81      9.35 o
   6  -8   9       64.22       55.93     19.40 o
   7  -8   9      119.72       95.88     28.08 o
   8  -8   9       18.95        7.59     43.65 o
   9  -8   9        6.19        0.34     24.54 o
  -9  -7   9        0.04       12.02     51.49 o
  -8  -7   9       91.99      111.18     33.87 o
  -7  -7   9        0.26      -13.66     27.04 o
  -6  -7   9       35.29       45.45     18.88 o
  -5  -7   9     1265.70     1216.54     32.81 o
  -4  -7   9       45.07       52.01      8.98 o
  -3  -7   9     1941.65     1960.06     26.78 o
  -2  -7   9       45.86       27.20      8.44 o
  -1  -7   9     1197.07     1213.97     17.68 o
   0  -7   9     4094.73     4190.92     38.85 o
   1  -7   9      715.98      765.36     32.44 o
   2  -7   9     2131.51     2291.88     34.97 o
   3  -7   9      523.39      554.25     27.59 o
   4  -7   9     1055.99      978.07     25.34 o
   5  -7   9     1008.84      945.73     10.78 o
   6  -7   9      450.06      525.57     32.87 o
   7  -7   9      184.55      148.13     39.06 o
   8  -7   9        7.40       37.43     26.08 o
   9  -7   9       24.62       47.05     32.99 o
 -10  -6   9      297.76      355.41     42.62 o
  -9  -6   9      158.69      186.31     36.33 o
  -8  -6   9      226.11      239.99     63.10 o
  -7  -6   9       17.17        6.56     25.00 o
  -6  -6   9      162.57      176.06     29.91 o
  -5  -6   9     1378.11     1279.99     44.32 o
  -4  -6   9      575.03      571.21     79.63 o
  -3  -6   9     2264.57     2045.63     16.25 o
  -2  -6   9      414.19      396.10     31.36 o
  -1  -6   9      881.74      787.32     15.02 o
   0  -6   9     7028.43     7068.40     63.99 o
   1  -6   9     3034.43     3033.95     35.18 o
   2  -6   9     3597.27     3775.61    104.15 o
   3  -6   9      218.62      231.29     11.78 o
   4  -6   9      581.15      581.25      9.88 o
   5  -6   9      193.94      243.46     69.46 o
   6  -6   9       94.42       33.59     34.76 o
   7  -6   9      180.69      164.68     34.08 o
   8  -6   9       64.73       77.76     38.79 o
   9  -6   9        0.97      -18.88     24.94 o
 -10  -5   9        0.83        7.51     28.82 o
  -9  -5   9        6.02       62.69     30.87 o
  -8  -5   9       16.88       45.35     51.63 o
  -7  -5   9       90.82      121.43     30.19 o
  -6  -5   9       12.40       25.27     24.18 o
  -5  -5   9       38.16       57.09     23.77 o
  -4  -5   9      699.10      701.11     23.90 o
  -3  -5   9      841.60      821.51     11.26 o
  -2  -5   9     1708.28     1622.97     21.10 o
  -1  -5   9     1829.55     1752.94     17.70 o
   0  -5   9     7720.96     7888.42     58.18 o
   1  -5   9    12316.29    12426.70     93.80 o
   2  -5   9     5612.61     6227.60     58.39 o
   3  -5   9     6122.71     6088.69    126.35 o
   4  -5   9     2910.31     3019.06     61.54 o
   5  -5   9     2046.77     2129.15     47.32 o
   6  -5   9     2673.49     2996.29     87.49 o
   7  -5   9      543.00      526.22     87.83 o
   8  -5   9      204.64      211.78     29.80 o
   9  -5   9       40.64       13.65     23.92 o
  10  -5   9       76.10       84.50     56.89 o
 -10  -4   9       13.60      -12.43     49.99 o
  -9  -4   9       10.15       15.02     27.45 o
  -8  -4   9        1.89       -2.32     23.90 o
  -6  -4   9       39.47       49.86     24.86 o
  -5  -4   9      230.41      299.40     28.68 o
  -4  -4   9       38.96       29.37     20.35 o
  -3  -4   9      112.39      107.78      5.13 o
  -2  -4   9        1.03       12.36      7.46 o
  -1  -4   9       55.82       42.86      8.44 o
   0  -4   9     1128.74     1103.94     15.56 o
   1  -4   9     1434.46     1477.18     29.47 o
   2  -4   9      141.79      154.05      7.27 o
   3  -4   9     1023.02      962.98     32.85 o
   4  -4   9       63.44      108.39     27.39 o
   5  -4   9      176.62      223.58     25.13 o
   6  -4   9      534.44      480.26     41.10 o
   7  -4   9       48.98       55.42     27.55 o
   8  -4   9       66.62       85.41     33.23 o
   9  -4   9        7.87       25.97     28.49 o
  10  -4   9        5.52       23.36     32.71 o
  -8  -3   9       70.35       83.73     29.09 o
  -6  -3   9       15.76       24.59     23.08 o
  -5  -3   9      789.43      782.66     35.10 o
  -4  -3   9      915.36      996.28     59.42 o
  -3  -3   9      237.85      227.29      9.66 o
  -2  -3   9     2275.94     2164.93     30.80 o
  -1  -3   9      748.01      763.25     37.77 o
   0  -3   9      612.04      634.94     16.03 o
   1  -3   9     5466.98     5787.29     99.10 o
   2  -3   9     1479.64     1579.97     95.82 o
   3  -3   9      417.35      482.57     70.75 o
   4  -3   9     1427.00     1364.25     99.30 o
   5  -3   9     1475.72     1531.03     64.20 o
   6  -3   9     1747.01     1815.41     71.71 o
   7  -3   9       75.95       41.00     22.94 o
   8  -3   9      176.00      173.99     48.49 o
   9  -3   9       29.89       -8.17     33.87 o
  10  -3   9        9.12        7.91     34.83 o
  -8  -2   9       13.75       39.34     26.91 o
  -6  -2   9      144.88      251.60     29.23 o
  -5  -2   9     3016.65     3145.10     65.29 o
  -4  -2   9     4865.58     4608.25     82.64 o
  -3  -2   9     1950.08     1893.58     25.41 o
  -2  -2   9     2376.93     2074.75     55.18 o
  -1  -2   9     4864.96     4682.37     48.53 o
   0  -2   9     1947.54     2000.00     25.31 o
   1  -2   9    10555.81    10540.71    176.61 o
   2  -2   9     3776.39     3882.41     59.08 o
   3  -2   9      614.11      649.35     42.07 o
   4  -2   9      896.36      996.28     90.01 o
   5  -2   9      422.00      542.26     48.76 o
   6  -2   9      801.96      803.55     55.46 o
   7  -2   9        2.87       -3.41     31.83 o
   8  -2   9       52.96       47.40     29.78 o
   9  -2   9       59.96       32.05     32.06 o
  10  -2   9        0.25      -25.34     25.34 o
  -9  -1   9       18.35       63.38     29.64 o
  -7  -1   9      384.97      570.94     36.47 o
  -6  -1   9      233.28      254.60     28.96 o
  -4  -1   9      742.34      672.33      8.39 o
  -3  -1   9      759.64      767.55     22.87 o
  -2  -1   9     1167.28     1001.41     15.66 o
  -1  -1   9     3734.05     3742.23     36.62 o
   0  -1   9     2301.05     2281.19     32.68 o
   1  -1   9     9903.16    10187.99    101.53 o
   2  -1   9    10303.08    11071.45    101.05 o
   3  -1   9      231.11      214.51     15.50 o
   4  -1   9     6348.21     6736.31    138.09 o
   5  -1   9     3610.08     3709.08     97.39 o
   6  -1   9     4333.00     4366.76    111.05 o
   7  -1   9     1187.32     1331.34     66.11 o
   8  -1   9      192.63      380.54     48.76 o
   9  -1   9      113.75       91.19     26.25 o
  10  -1   9        9.42       22.18     31.60 o
  -9   0   9       12.80       22.54     27.04 o
  -7   0   9       56.07       61.88      5.18 o
  -6   0   9       37.21       23.96      7.27 o
  -5   0   9      221.56      209.61      6.69 o
  -4   0   9      117.47      129.59     17.91 o
  -3   0   9      227.66      222.16     23.36 o
  -2   0   9       82.79       83.15     11.95 o
  -1   0   9     2062.31     1965.87     41.96 o
   0   0   9      330.83      346.92     25.82 o
   1   0   9      214.15      248.11     28.34 o
   2   0   9     1352.33     1352.11     57.57 o
   3   0   9        0.44        4.67     22.90 o
   4   0   9      769.34      737.00      7.98 o
   5   0   9      421.13      432.44     45.76 o
   6   0   9      290.02      223.87     42.48 o
   7   0   9      284.92      477.24     49.17 o
   8   0   9       43.87       42.62     36.88 o
   9   0   9       37.06       34.42     68.16 o
  10   0   9       15.65       13.19     23.82 o
  -8   1   9       61.22       47.58     13.32 o
  -7   1   9       17.16       16.46     10.55 o
  -6   1   9      144.14      141.71     12.80 o
  -5   1   9        0.87        1.47      5.33 o
  -4   1   9      224.37      199.91      8.85 o
  -3   1   9     1039.35     1001.57     20.81 o
  -2   1   9       12.01        9.90      9.47 o
  -1   1   9      479.54      487.65     19.05 o
   0   1   9     4189.66     4179.67     53.94 o
   1   1   9     2663.78     2805.77     47.67 o
   2   1   9     4245.24     4378.26    171.97 o
   3   1   9     1155.74     1211.67     95.54 o
   4   1   9      984.29      992.57     13.10 o
   5   1   9       77.57       73.76     11.30 o
   6   1   9      384.27      359.37     45.48 o
   7   1   9      311.65      319.89     45.89 o
   8   1   9        2.82       -7.51     34.42 o
   9   1   9        2.73       31.83     37.43 o
  10   1   9       32.82       23.49     70.48 o
  -8   2   9      159.81      245.73     35.17 o
  -7   2   9       84.04      113.59      9.74 o
  -6   2   9     1196.76     1283.13     24.16 o
  -5   2   9      586.80      575.05     14.53 o
  -4   2   9     1582.70     1623.93     38.45 o
  -3   2   9     4370.08     4096.85     52.37 o
  -2   2   9      929.24      819.87     24.02 o
  -1   2   9     6556.55     6212.52     82.56 o
   0   2   9     5915.81     5951.30     84.70 o
   1   2   9     5839.02     5881.76     89.79 o
   2   2   9     5360.94     5353.92     91.51 o
   3   2   9     1747.15     1701.20     90.01 o
   4   2   9     1322.20     1339.82     26.94 o
   5   2   9      348.67      349.33     11.77 o
   6   2   9       86.26       87.22      8.56 o
   7   2   9      131.18      132.22     41.25 o
   8   2   9        0.02       -4.10     33.60 o
   9   2   9        0.08       21.58     37.29 o
  -9   3   9       13.11       54.64     29.64 o
  -8   3   9      113.34      105.21     12.57 o
  -7   3   9        5.09       -2.50     22.95 o
  -6   3   9       10.56        0.54      9.14 o
  -5   3   9       17.72        7.07     14.90 o
  -4   3   9     1037.71     1016.96     22.99 o
  -3   3   9        6.37       19.93     29.84 o
  -2   3   9      527.42      503.93     24.33 o
  -1   3   9      916.16      887.57     31.33 o
   0   3   9     4908.64     4964.41     77.27 o
   1   3   9     7951.53     8034.94    104.68 o
   2   3   9     1345.02     1415.71     39.35 o
   3   3   9     4050.25     4102.20     81.94 o
   4   3   9     1171.86     1326.60     43.07 o
   5   3   9     2473.96     2374.11     36.54 o
   6   3   9     1972.60     1965.42    105.53 o
   7   3   9      310.52      305.35     44.02 o
   8   3   9      170.13      104.35     43.57 o
   9   3   9       25.20       -8.74     36.88 o
  -9   4   9        8.36       14.07     48.22 o
  -8   4   9       47.50       58.31     16.18 o
  -7   4   9        0.77       -2.97      8.47 o
  -6   4   9        5.57       14.87     15.57 o
  -5   4   9       15.20       17.66     13.29 o
  -4   4   9       90.45       75.73     12.83 o
  -3   4   9        2.63      -12.70     12.70 o
  -2   4   9      118.65      136.49     17.10 o
  -1   4   9        1.34        2.99     14.63 o
   0   4   9      506.37      486.35     31.85 o
   1   4   9       39.87       31.29     20.03 o
   2   4   9      258.84      297.44     55.05 o
   3   4   9      487.90      444.57     38.93 o
   4   4   9      249.69      340.08     35.51 o
   5   4   9      115.96       95.23     25.65 o
   6   4   9      362.17      416.01     52.49 o
   7   4   9        8.98       27.10     23.58 o
   8   4   9      307.43      293.26     86.05 o
   9   4   9        0.42      -18.85     39.06 o
  -9   5   9       34.43        4.75     18.12 o
  -8   5   9       40.73       48.11     18.48 o
  -7   5   9       22.51        9.60     13.31 o
  -6   5   9      167.88      232.14     39.00 o
  -5   5   9      168.73      183.75     14.53 o
  -4   5   9        0.73       -0.90     16.73 o
  -3   5   9      248.52      287.87     40.29 o
  -2   5   9      132.18      121.83     18.56 o
  -1   5   9       29.25       21.29     17.48 o
   0   5   9      841.63      950.20     32.40 o
   1   5   9     2201.92     2137.65     47.13 o
   2   5   9     1221.45     1292.07     40.65 o
   3   5   9     1173.18     1163.05     49.38 o
   4   5   9      216.51      197.60     28.67 o
   5   5   9       48.74       51.75     16.57 o
   6   5   9      265.70      252.54     13.95 o
   7   5   9       89.21       84.90     25.93 o
   8   5   9       48.69       42.21     35.10 o
   9   5   9        8.94       -7.51     66.79 o
  -9   6   9       46.36      117.05     63.38 o
  -8   6   9       94.93       76.65     14.99 o
  -7   6   9      508.22      562.01     22.81 o
  -6   6   9       44.18       73.13     13.91 o
  -5   6   9      483.36      460.25     56.00 o
  -4   6   9     1176.31     1257.69     28.67 o
  -3   6   9      906.06      959.35     34.61 o
  -2   6   9     2873.40     2711.90     47.91 o
  -1   6   9     3036.29     3021.79     62.83 o
   0   6   9     3366.31     3274.85     57.51 o
   1   6   9     2991.90     3018.08     58.63 o
   2   6   9     1985.78     1882.59    112.75 o
   3   6   9     2289.22     2199.11     64.09 o
   4   6   9      585.26      655.33     86.19 o
   5   6   9      319.45      352.70     35.57 o
   6   6   9       93.52       94.67     16.19 o
   7   6   9        3.39       -4.82     14.91 o
   8   6   9       88.92       89.05     25.27 o
  -9   7   9        0.55       12.36     14.14 o
  -8   7   9       10.76       16.78     22.05 o
  -7   7   9       15.13       -4.62     13.89 o
  -6   7   9        1.77        9.92     13.32 o
  -5   7   9       17.10       28.40     40.50 o
  -4   7   9        2.99       -0.23     18.03 o
  -3   7   9        2.21       16.51     16.58 o
  -2   7   9        0.37      -16.30     32.09 o
  -1   7   9      749.30      794.62     35.04 o
   0   7   9     1980.51     1994.77     57.06 o
   1   7   9     1360.71     1353.57     84.82 o
   2   7   9     1757.99     1878.69    124.91 o
   3   7   9      767.72      755.03     38.43 o
   4   7   9      968.56      934.76     42.14 o
   5   7   9      518.09      550.41     39.39 o
   6   7   9      232.81      196.98     15.67 o
   7   7   9      280.05      327.19     17.11 o
   8   7   9       10.44      -11.03     11.03 o
  -8   8   9        7.68       -2.18     15.04 o
  -7   8   9        7.02        7.85     18.44 o
  -6   8   9        2.81       12.34     31.01 o
  -5   8   9       11.57        7.48     17.64 o
  -4   8   9        0.03        2.34     29.78 o
  -3   8   9        3.36        3.30     16.94 o
  -2   8   9        0.13        6.21     52.52 o
  -1   8   9       34.74       64.21     22.06 o
   0   8   9       48.36       69.65     31.35 o
   1   8   9       27.35       11.32     28.00 o
   2   8   9      341.32      323.27     32.40 o
   3   8   9       44.61       53.73     26.64 o
   4   8   9       75.49       89.42     29.16 o
   5   8   9      125.06      105.06     16.16 o
   6   8   9       42.77       37.63     28.70 o
   7   8   9      127.02      109.37     21.74 o
  -8   9   9        4.50       67.81     48.83 o
  -7   9   9       20.00       19.61     27.39 o
  -6   9   9       14.47       19.40     16.27 o
  -5   9   9        3.54      -31.57     31.57 o
  -4   9   9        3.48       -0.40     16.46 o
  -3   9   9      306.51      277.93     25.63 o
  -2   9   9       23.82        7.30     24.71 o
  -1   9   9        2.97        1.79     20.10 o
   0   9   9        3.89      -23.96     23.96 o
   1   9   9      163.14      158.32     29.07 o
   2   9   9      578.44      587.36     46.79 o
   3   9   9       17.06       17.27     25.54 o
   4   9   9      449.69      521.25     69.11 o
   5   9   9       14.32      110.80     74.50 o
   6   9   9      291.65      303.04     38.27 o
   7   9   9      104.66      101.20     16.73 o
  -7  10   9      108.34      112.28     20.77 o
  -6  10   9      139.01      226.46     55.59 o
  -5  10   9      193.05      163.63     40.55 o
  -4  10   9      306.83      348.26     27.49 o
  -3  10   9     1082.52     1072.63     38.36 o
  -2  10   9      784.75      809.38     36.38 o
  -1  10   9     1559.20     1480.79     47.15 o
   0  10   9      797.19      791.71     40.03 o
   1  10   9      913.06      812.15     41.34 o
   2  10   9     1005.93      979.84     46.12 o
   3  10   9      587.22      486.00    123.89 o
   4  10   9      499.62      446.42     48.62 o
   5  10   9       73.03       62.84     18.82 o
   6  10   9       22.98       43.38     28.84 o
  -6  11   9        0.25       19.71     41.45 o
  -5  11   9        0.40      -12.17     43.03 o
  -4  11   9        1.45      -11.72     26.63 o
  -3  11   9        2.38       -8.55     27.50 o
  -2  11   9       11.71       57.06     33.19 o
  -1  11   9       39.86       35.18     46.24 o
   0  11   9       59.46       86.99     36.37 o
   1  11   9       87.98       76.93     32.58 o
   2  11   9      127.94      137.32     39.79 o
   3  11   9      228.37      256.70     62.77 o
   4  11   9      309.13      263.33     52.54 o
   5  11   9      162.31      148.34     22.24 o
  -5  12   9        2.17       71.54     24.83 o
  -4  12   9        0.05      -14.29     22.95 o
  -3  12   9        0.27       28.51     41.52 o
  -2  12   9        0.87      -27.76     30.70 o
  -1  12   9        5.42        6.38     54.91 o
   0  12   9       10.34       58.91     28.87 o
   1  12   9        4.64       34.37     64.47 o
   2  12   9       36.29       58.23     55.00 o
   3  12   9       30.28       22.94     29.89 o
   4  12   9        9.26       -5.30     20.60 o
  -4  13   9        0.70       39.98     30.82 o
  -3  13   9        4.26      -14.00     25.69 o
  -2  13   9       11.39       63.95     35.23 o
  -1  13   9        0.78       17.42     27.92 o
   0  13   9        6.86      -37.55     37.55 o
   1  13   9       58.96       53.85     38.75 o
   2  13   9       80.32       53.24     40.44 o
   3  13   9       94.53       94.88     35.35 o
  -2  14   9      317.02      305.69     59.01 o
  -1  14   9      269.62      330.47     87.08 o
   0  14   9      417.99      403.40     42.73 o
   1  14   9      183.62      238.21     55.05 o
  -2 -17  10        5.05       10.22     34.04 o
  -1 -17  10      146.06      148.03     38.72 o
   0 -17  10      115.29      106.10     20.94 o
   1 -17  10      131.85      162.28     19.72 o
   2 -17  10      118.04       97.60     26.42 o
  -4 -16  10        1.20       -1.69     12.06 o
  -3 -16  10       13.37       21.19     12.21 o
  -2 -16  10       34.11       14.54     14.27 o
  -1 -16  10       23.04       10.84     19.30 o
   0 -16  10       41.88       30.45     17.40 o
   1 -16  10        5.17       25.18     15.24 o
   2 -16  10        0.03        0.56     19.20 o
   3 -16  10       32.53       46.30     17.03 o
   4 -16  10        3.61       68.50     27.52 o
  -5 -15  10       28.95      -28.68     57.64 o
  -4 -15  10       31.54       30.29     10.31 o
  -3 -15  10      145.61      171.68     26.01 o
  -2 -15  10        3.13       -5.62     13.63 o
  -1 -15  10      142.89      121.54     15.32 o
   0 -15  10       26.40       27.97     21.54 o
   1 -15  10       38.04       57.80     17.78 o
   2 -15  10       18.14       20.19     17.61 o
   3 -15  10       33.68       -3.00     23.22 o
   4 -15  10        3.22        5.50     31.28 o
   5 -15  10       58.61       34.68     21.38 o
  -6 -14  10       20.78      100.53     64.61 o
  -5 -14  10      146.61      156.59     46.58 o
  -4 -14  10      170.45      192.88     18.12 o
  -3 -14  10      115.68      140.39     21.15 o
  -2 -14  10      746.57      767.75     27.54 o
  -1 -14  10      238.38      282.46     24.89 o
   0 -14  10     1006.96     1026.86     26.08 o
   1 -14  10      778.35      782.18     47.53 o
   2 -14  10      595.01      606.97     21.76 o
   3 -14  10      633.20      744.01     27.71 o
   4 -14  10      300.12      300.85     80.52 o
   5 -14  10      245.00      200.62     31.48 o
   6 -14  10      206.96      256.38     90.01 o
  -7 -13  10      181.42      192.59     70.48 o
  -6 -13  10        2.04       46.71     33.74 o
  -5 -13  10       89.76       80.10     31.01 o
  -4 -13  10      268.82      289.51     17.17 o
  -3 -13  10      290.21      316.16     31.30 o
  -2 -13  10      394.31      428.14     20.81 o
  -1 -13  10      230.28      231.04     19.35 o
   0 -13  10      787.33      796.28     24.88 o
   1 -13  10     1104.16     1086.88     24.38 o
   2 -13  10      295.43      342.33     29.32 o
   3 -13  10      226.19      246.01     41.39 o
   4 -13  10       74.07       95.16     14.55 o
   5 -13  10        6.28        0.95     23.77 o
   6 -13  10       84.89        6.15     36.33 o
   7 -13  10        1.03       13.39     40.16 o
  -7 -12  10       77.65       39.06     34.69 o
  -6 -12  10       14.45       29.23     30.87 o
  -5 -12  10        0.02       11.11     11.34 o
  -4 -12  10        3.02       10.53      7.12 o
  -3 -12  10        4.99       -3.70      9.81 o
  -2 -12  10        5.45       24.12      9.78 o
  -1 -12  10       95.48      106.89     17.29 o
   0 -12  10        2.22       11.15     10.92 o
   1 -12  10        6.67       15.06     13.92 o
   2 -12  10       91.05      110.05     16.83 o
   3 -12  10        0.80       -7.56     26.57 o
   4 -12  10      200.73      192.00     35.51 o
   5 -12  10        0.08      -13.80     13.80 o
   6 -12  10        8.36       29.09     37.02 o
   7 -12  10        7.84       32.10     40.84 o
  -8 -11  10       62.20       91.93     28.11 o
  -7 -11  10      192.14      231.86     29.47 o
  -6 -11  10       28.10       20.20     21.44 o
  -5 -11  10      793.86      785.94     51.80 o
  -4 -11  10      358.24      373.50     18.14 o
  -3 -11  10      306.78      278.41     22.16 o
  -2 -11  10      787.97      768.41     24.12 o
  -1 -11  10        1.59       -6.39      9.34 o
   0 -11  10       11.85        4.25     13.27 o
   1 -11  10       46.51       35.98     13.44 o
   2 -11  10        7.59        5.94     19.56 o
   3 -11  10      100.05      132.15     13.55 o
   4 -11  10       16.37       26.96     10.29 o
   5 -11  10       89.00       77.19     17.34 o
   6 -11  10        0.01       14.34     33.19 o
   7 -11  10       27.01      -38.24     38.24 o
   8 -11  10        0.01      -20.80     38.33 o
  -8 -10  10        0.13       20.80     23.55 o
  -7 -10  10       14.98       28.79     27.82 o
  -6 -10  10      226.58      224.31     26.21 o
  -5 -10  10       51.38       34.70     19.35 o
  -4 -10  10      183.82      215.02     28.63 o
  -3 -10  10      689.39      692.44     21.17 o
  -2 -10  10      370.19      369.49     16.20 o
  -1 -10  10     1652.17     1737.68     34.77 o
   0 -10  10     1301.42     1282.52     30.44 o
   1 -10  10     1782.13     1667.07     36.62 o
   2 -10  10     1717.68     1801.05     33.18 o
   3 -10  10      925.95      952.49     40.23 o
   4 -10  10     1408.01     1469.96     39.20 o
   5 -10  10      458.33      465.34     54.50 o
   6 -10  10      618.73      451.30    102.99 o
   7 -10  10      279.88      206.25     77.45 o
   8 -10  10       49.47       44.52     37.90 o
  -9  -9  10      106.59      108.32     39.06 o
  -8  -9  10      112.93      108.18     66.79 o
  -7  -9  10       75.66       54.40     27.49 o
  -6  -9  10      573.88      560.35     51.49 o
  -5  -9  10      250.63      224.39     28.37 o
  -4  -9  10     1213.49     1247.44     21.05 o
  -3  -9  10     1037.32      965.17     55.66 o
  -2  -9  10     1279.53     1359.52     34.47 o
  -1  -9  10     1074.68     1067.47     22.16 o
   0  -9  10       46.44       24.07     11.24 o
   1  -9  10      914.20      867.14     20.60 o
   2  -9  10     2565.32     2730.30     49.51 o
   3  -9  10      424.93      502.62     46.58 o
   4  -9  10      890.79      903.67     33.53 o
   5  -9  10       71.64       54.74     16.66 o
   6  -9  10      379.12      333.56     19.26 o
   7  -9  10      230.46      289.55    100.53 o
   8  -9  10       47.49       55.49     34.56 o
  -9  -8  10       17.35       -9.56     31.83 o
  -8  -8  10        6.09        1.37     29.09 o
  -7  -8  10        7.78        0.41     26.50 o
  -6  -8  10       58.88       36.64     20.42 o
  -5  -8  10       41.88       47.43     18.90 o
  -4  -8  10       41.44       51.09      4.69 o
  -3  -8  10      216.76      244.90     10.03 o
  -2  -8  10      295.94      301.03     17.00 o
  -1  -8  10      129.68      145.61     27.88 o
   0  -8  10       55.04       68.35     25.20 o
   1  -8  10      288.05      253.35     26.84 o
   2  -8  10      134.68      161.94     30.94 o
   3  -8  10      478.32      441.25     17.99 o
   4  -8  10        2.65      -10.33     13.39 o
   5  -8  10      205.06      207.25     58.39 o
   6  -8  10        9.92       19.30     32.10 o
   7  -8  10        1.75       33.12     26.15 o
   8  -8  10       18.66       34.40     27.39 o
   9  -8  10        2.28      109.90     55.98 o
  -9  -7  10       27.75       51.22     33.60 o
  -8  -7  10      495.04      556.87     45.62 o
  -7  -7  10      183.28      202.43     35.79 o
  -6  -7  10      334.32      360.73     37.56 o
  -5  -7  10      399.97      428.06     72.26 o
  -4  -7  10      357.12      400.46      7.68 o
  -3  -7  10     2851.30     2727.73     27.11 o
  -2  -7  10      582.33      584.72     13.58 o
  -1  -7  10     1415.00     1360.64     23.03 o
   0  -7  10      137.29      138.01     16.11 o
   1  -7  10      339.43      377.03     13.53 o
   2  -7  10     1076.41     1151.43     55.87 o
   3  -7  10      190.78      176.89     12.80 o
   4  -7  10      101.82      110.64     30.29 o
   5  -7  10       96.27       72.78     23.72 o
   6  -7  10        7.32       38.19     50.74 o
   7  -7  10        6.38       13.24     23.43 o
   8  -7  10       45.32       44.86     48.48 o
   9  -7  10        8.46        0.69     24.25 o
  -9  -6  10        4.91       12.84     52.59 o
  -8  -6  10        1.29        4.37     28.00 o
  -7  -6  10        1.12       27.04     28.41 o
  -6  -6  10        1.94      -26.91     26.91 o
  -5  -6  10      368.98      371.80     32.64 o
  -4  -6  10      121.54      120.66     17.76 o
  -3  -6  10      508.13      531.18     27.02 o
  -2  -6  10     1475.08     1485.99     16.17 o
  -1  -6  10      546.56      533.07     17.85 o
   0  -6  10     2951.25     2909.49     25.22 o
   1  -6  10     1677.12     1604.97     17.76 o
   2  -6  10     2655.30     2731.06     39.27 o
   3  -6  10     2674.98     2839.46     41.39 o
   4  -6  10      698.76      800.75     31.73 o
   5  -6  10     1256.59     1089.36     38.18 o
   6  -6  10      398.13      402.72     31.34 o
   7  -6  10      323.51      289.35    107.15 o
   8  -6  10      374.20      444.41     36.12 o
   9  -6  10        8.04       21.59     30.77 o
 -10  -5  10        0.20       54.77     33.33 o
  -9  -5  10        9.24        8.74     28.68 o
  -8  -5  10      336.13      313.47     68.02 o
  -7  -5  10      621.18      591.16     43.44 o
  -6  -5  10       53.35       45.35     26.23 o
  -5  -5  10     1062.01     1124.40     44.12 o
  -4  -5  10     1174.62     1232.85     40.57 o
  -3  -5  10     3030.19     3171.66     27.39 o
  -2  -5  10     2908.31     2859.57     30.22 o
  -1  -5  10     1098.04     1018.57     19.56 o
   0  -5  10      351.14      270.89     22.64 o
   1  -5  10     1150.55     1158.79     20.18 o
   2  -5  10     4707.83     4720.56     90.15 o
   3  -5  10     3395.53     3422.00     65.96 o
   4  -5  10      280.73      336.15     54.98 o
   5  -5  10      481.97      425.68     40.43 o
   6  -5  10      309.53      301.89     29.45 o
   7  -5  10      300.74      246.75     39.07 o
   8  -5  10      316.09      366.75     33.55 o
   9  -5  10        2.16       16.37     32.71 o
  -9  -4  10        0.40       14.34     28.14 o
  -8  -4  10       35.17      459.49     71.85 o
  -7  -4  10       16.73        1.50     24.72 o
  -6  -4  10        0.67      -23.36     24.04 o
  -5  -4  10      179.51      181.39     27.59 o
  -4  -4  10       46.05       34.56     37.02 o
  -3  -4  10       59.83       53.51      6.21 o
  -2  -4  10        1.25        6.68      8.18 o
  -1  -4  10      101.03      115.96     11.62 o
   0  -4  10      364.11      397.28     13.54 o
   1  -4  10       29.12       48.57     12.81 o
   2  -4  10      234.99      262.06     13.12 o
   3  -4  10        1.47       22.40     29.09 o
   4  -4  10       69.45       67.88     34.28 o
   5  -4  10      104.26       47.71     21.77 o
   6  -4  10       11.32       19.18     21.46 o
   7  -4  10       20.20       10.84     22.18 o
   8  -4  10        1.65       -1.02     26.69 o
   9  -4  10        7.97       18.66     24.87 o
  -8  -3  10      541.93      535.70     42.07 o
  -6  -3  10        6.76       -6.56     22.40 o
  -4  -3  10      636.86      636.64     31.83 o
  -3  -3  10     4466.02     4651.21     36.54 o
  -2  -3  10     3638.82     3341.04     36.80 o
  -1  -3  10      773.23      813.69     60.10 o
   0  -3  10     2518.06     2488.77     37.97 o
   1  -3  10     2949.24     2832.71     51.56 o
   2  -3  10     1102.22     1157.68     19.65 o
   3  -3  10     1611.25     1612.71     58.73 o
   4  -3  10      161.30      171.15     37.97 o
   5  -3  10      208.62      175.65     40.43 o
   6  -3  10        2.06       19.40     63.92 o
   7  -3  10       15.57       23.69     22.74 o
   8  -3  10       19.94        0.41     33.05 o
   9  -3  10       25.98       79.52     31.82 o
  -8  -2  10        1.49       52.31     29.50 o
  -6  -2  10      213.71      216.08     29.91 o
  -4  -2  10      171.85      166.38     29.64 o
  -3  -2  10      320.96      306.35     23.43 o
  -2  -2  10     1206.89     1241.47     20.12 o
  -1  -2  10      292.89      330.21     29.09 o
   0  -2  10     1147.44     1043.77     44.60 o
   1  -2  10     2218.46     2248.55     33.47 o
   2  -2  10     2819.01     2749.76     72.94 o
   3  -2  10     1910.60     1748.18    145.88 o
   4  -2  10     2257.04     2321.06     73.62 o
   5  -2  10      462.55      476.97     46.58 o
   6  -2  10      835.39      920.07     58.87 o
   8  -2  10      164.68      139.59     45.35 o
   9  -2  10      119.92      100.54     27.88 o
  -8  -1  10      175.69      256.10     34.42 o
  -6  -1  10      138.22      179.48     28.68 o
  -4  -1  10     1594.39     1696.68     28.79 o
  -3  -1  10     3480.20     3531.41     30.35 o
  -2  -1  10     2821.35     2723.48     33.16 o
  -1  -1  10     4286.80     4240.10     39.08 o
   0  -1  10      633.18      613.59     27.97 o
   1  -1  10     6867.95     6806.82     65.37 o
   2  -1  10     3306.95     3183.06     34.96 o
   3  -1  10     2687.41     2610.24     28.38 o
   4  -1  10     1926.82     2164.39     73.62 o
   5  -1  10      173.08      220.73     42.48 o
   6  -1  10      555.89      689.64     55.18 o
   8  -1  10      191.83      139.18     44.94 o
   9  -1  10       27.91       45.05     25.59 o
  -9   0  10        8.26      -24.04     28.14 o
  -7   0  10       21.60       11.47     25.95 o
  -6   0  10      137.57      133.82      4.97 o
  -5   0  10        1.05       -4.87      4.87 o
  -4   0  10       40.45       41.25      7.21 o
  -3   0  10        0.53       -0.64      8.48 o
  -2   0  10       39.86       26.12      9.80 o
  -1   0  10       54.42       64.36     15.91 o
   0   0  10      376.30      363.80     43.78 o
   1   0  10       40.48       44.87     17.10 o
   2   0  10      149.67      158.40     22.60 o
   3   0  10      275.17      270.60     33.17 o
   4   0  10      233.96      211.16     15.48 o
   5   0  10      141.06      149.70     38.93 o
   6   0  10       79.75       50.13     36.33 o
   7   0  10       17.29       -2.60     34.15 o
   8   0  10        2.06      -45.89     70.89 o
   9   0  10        0.22      -17.48     38.52 o
  -7   1  10      722.69      723.83     23.83 o
  -6   1  10      817.37      801.39     26.31 o
  -5   1  10      399.51      456.09     10.43 o
  -4   1  10     2434.23     2387.47     26.51 o
  -3   1  10     3814.06     3696.82     71.98 o
  -2   1  10     2297.07     2218.08     54.29 o
  -1   1  10     2596.63     2374.31     41.99 o
   0   1  10       60.90       57.37     15.55 o
   1   1  10     2557.19     2620.19     45.49 o
   2   1  10     3356.12     3446.03    125.12 o
   3   1  10      982.55      992.51     67.13 o
   4   1  10      719.31      724.27     41.09 o
   5   1  10       42.21       47.36     12.45 o
   6   1  10      237.91      189.86     43.44 o
   7   1  10       24.95       70.75     39.88 o
   8   1  10        5.69       17.76     37.43 o
   9   1  10        0.03      -15.30     69.80 o
  -8   2  10        4.18        6.91     12.20 o
  -7   2  10        7.13       20.13      5.61 o
  -6   2  10      160.24      207.03     35.04 o
  -5   2  10        1.72        1.26     12.02 o
  -4   2  10       13.65       10.38      9.90 o
  -3   2  10      160.30      151.32     22.91 o
  -2   2  10      284.68      277.05     20.11 o
  -1   2  10       22.72       17.77     14.15 o
   0   2  10       16.10       11.25     18.78 o
   1   2  10      682.60      695.96     28.92 o
   2   2  10     1387.41     1403.47     39.58 o
   3   2  10     2011.46     2113.45     49.64 o
   4   2  10       42.88       66.48     25.30 o
   5   2  10      386.25      375.86     13.50 o
   6   2  10      180.25      151.77      7.91 o
   7   2  10      462.52      359.37     51.08 o
   8   2  10      315.02      282.47     50.13 o
   9   2  10        1.72       58.73     43.30 o
  -9   3  10       22.98      -15.43     28.96 o
  -8   3  10       71.26       32.16     16.14 o
  -7   3  10      339.41      397.54     55.39 o
  -6   3  10       52.14       41.22     14.41 o
  -5   3  10      158.32      209.46     28.68 o
  -4   3  10     1761.33     1803.25     32.43 o
  -3   3  10      957.35      910.94     26.35 o
  -2   3  10     2826.10     2758.46     48.19 o
  -1   3  10     1297.45     1246.59     29.94 o
   0   3  10     2161.57     2046.67     48.48 o
   1   3  10      793.45      734.95     30.81 o
   2   3  10     3601.18     3396.53    104.63 o
   3   3  10     2085.50     2203.70     51.82 o
   4   3  10      492.48      532.14     37.22 o
   5   3  10      721.78      768.66     14.80 o
   6   3  10      213.61      200.19     20.63 o
   7   3  10      164.69      132.34     35.96 o
   8   3  10      252.15      223.60     50.95 o
   9   3  10        1.11        4.92     39.06 o
  -9   4  10        1.23        1.23     47.12 o
  -8   4  10       24.93       12.39     13.22 o
  -7   4  10       19.98       14.09     15.33 o
  -6   4  10        0.05       -4.91      8.93 o
  -5   4  10      275.99      222.00     17.07 o
  -4   4  10      271.29      294.57     32.58 o
  -3   4  10      471.97      498.32     25.11 o
  -2   4  10        7.03       19.01     34.42 o
  -1   4  10        0.07        6.11     19.12 o
   0   4  10       87.25       89.55     36.36 o
   1   4  10       26.15       58.40     26.30 o
   2   4  10       22.36       20.35     47.33 o
   3   4  10      104.54      110.23     26.51 o
   4   4  10       10.67       27.18     24.24 o
   5   4  10      165.42      148.05     16.41 o
   6   4  10       11.24       18.34     12.54 o
   7   4  10        5.85       15.33     14.17 o
   8   4  10        9.75       22.13     40.43 o
   9   4  10        1.44      -45.76     45.76 o
  -8   5  10      296.32      299.92     13.88 o
  -7   5  10      349.89      384.75     49.51 o
  -6   5  10      390.68      332.98     18.50 o
  -5   5  10     1671.10     1521.87     27.40 o
  -4   5  10      541.54      506.58     30.12 o
  -3   5  10     2130.21     2012.13     36.69 o
  -2   5  10     2026.28     2005.02     38.95 o
  -1   5  10      787.72      733.60     35.54 o
   0   5  10     1690.74     1652.32     40.66 o
   1   5  10     1604.15     1708.20     43.65 o
   2   5  10     1173.75     1142.09     39.88 o
   3   5  10     1335.61     1354.39     44.61 o
   4   5  10      324.40      376.09     33.61 o
   5   5  10      406.17      363.86     25.69 o
   6   5  10       20.46       13.80     15.33 o
   7   5  10       79.85       36.71     18.57 o
   8   5  10        1.78      -30.22     36.31 o
  -9   6  10        0.75        8.06     22.95 o
  -8   6  10       20.39       36.68     20.68 o
  -7   6  10       85.71      117.48     18.00 o
  -6   6  10        3.52       -5.48     12.77 o
  -5   6  10      166.28      137.68     18.48 o
  -4   6  10        5.65       19.63     14.27 o
  -3   6  10       62.61       89.50     18.05 o
  -2   6  10       24.12       49.50     18.34 o
  -1   6  10      151.02      101.09     26.61 o
   0   6  10      162.13      161.03     29.71 o
   1   6  10      167.93      203.56     26.46 o
   2   6  10      317.99      312.35     30.36 o
   3   6  10       96.16       79.50     33.83 o
   4   6  10      280.93      377.79    106.61 o
   5   6  10       29.07       42.92     19.16 o
   6   6  10      299.03      285.39     21.52 o
   7   6  10      135.52      121.95     22.28 o
   8   6  10       43.44        2.69     28.68 o
  -8   7  10       38.55       16.25     14.78 o
  -7   7  10       50.23       64.09     18.59 o
  -6   7  10      190.66      240.11     31.42 o
  -5   7  10      309.26      352.08     64.40 o
  -4   7  10      427.24      394.70     22.69 o
  -3   7  10      655.35      767.12     96.30 o
  -2   7  10      851.87      725.42     49.31 o
  -1   7  10      621.50      722.10     31.75 o
   0   7  10      444.65      450.46     48.90 o
   1   7  10      810.49      812.01     36.26 o
   2   7  10     1037.43     1055.50     41.53 o
   3   7  10      576.29      673.05    123.07 o
   4   7  10      990.23     1081.85     46.24 o
   5   7  10      241.27      255.02     33.03 o
   6   7  10      220.57      224.40     16.67 o
   7   7  10       74.98      127.99     25.89 o
  -8   8  10       28.25        6.89     34.15 o
  -7   8  10        2.37       36.06     35.38 o
  -6   8  10        2.36       -4.55     18.46 o
  -5   8  10       11.46        5.22     18.18 o
  -4   8  10        9.59       12.67     31.69 o
  -3   8  10       31.79       66.28     24.38 o
  -2   8  10       14.36       41.55     38.52 o
  -1   8  10      200.42      165.18     32.29 o
   0   8  10       84.78       60.28     30.65 o
   1   8  10      100.09      118.36     33.74 o
   2   8  10       80.18       45.85     31.96 o
   3   8  10        5.12      -15.59     32.14 o
   4   8  10       90.61       83.09     30.41 o
   5   8  10       66.45       58.61     27.50 o
   6   8  10       58.68       46.04     21.25 o
   7   8  10        0.02        4.12     20.47 o
  -7   9  10      198.50      215.91     20.41 o
  -6   9  10      155.01      145.79     25.86 o
  -5   9  10      155.78      117.29     24.55 o
  -4   9  10      513.53      566.87     34.83 o
  -3   9  10      509.12      532.59     57.09 o
  -2   9  10      462.29      466.84     82.91 o
  -1   9  10     1646.10     1728.92     48.21 o
   0   9  10      930.66      751.31     90.63 o
   1   9  10     1022.39     1003.67     52.07 o
   2   9  10      469.99      449.13     46.23 o
   3   9  10      295.92      249.19     34.87 o
   4   9  10      465.81      588.72     52.45 o
   5   9  10       21.46        5.10     19.88 o
   6   9  10      111.71       54.15     22.26 o
  -7  10  10       58.68       38.75     18.34 o
  -6  10  10       53.95       34.14     19.17 o
  -5  10  10       80.22       76.41     25.20 o
  -4  10  10       14.95        2.96     19.00 o
  -3  10  10       37.15       40.44     26.47 o
  -2  10  10       45.33       46.29     24.17 o
  -1  10  10        7.46       17.77     24.05 o
   0  10  10       18.54       16.35     30.53 o
   1  10  10        2.65       -0.64     23.56 o
   2  10  10       30.91       33.05     27.91 o
   3  10  10        0.09       -3.62     25.88 o
   4  10  10        6.34       27.24     29.50 o
   5  10  10        7.53       -8.79     15.04 o
   6  10  10       25.74      100.49     43.44 o
  -6  11  10        3.75       -6.22     18.84 o
  -5  11  10       42.72       14.91     36.48 o
  -4  11  10       65.84       77.72     24.30 o
  -3  11  10      218.20      176.16     35.31 o
  -2  11  10      174.83      207.88     30.54 o
  -1  11  10      505.10      443.69     36.62 o
   0  11  10      314.18      285.46     42.53 o
   1  11  10      265.36      228.99     42.77 o
   2  11  10      373.51      343.87     38.63 o
   3  11  10      230.92      269.62     38.46 o
   4  11  10      163.18       91.35     48.36 o
   5  11  10      125.57       81.58     23.40 o
  -5  12  10       11.58        8.20     60.78 o
  -4  12  10        0.94       19.31     29.87 o
  -3  12  10       31.10        4.15     41.31 o
  -2  12  10        7.58       42.05     33.80 o
  -1  12  10        5.72       -5.66     25.32 o
   0  12  10       25.81       51.54     36.93 o
   1  12  10        5.28       16.98     28.58 o
   2  12  10       51.77       64.06     46.30 o
   3  12  10       23.49       37.91     32.01 o
  -3  13  10      141.54      122.40     36.93 o
  -2  13  10      193.13      181.80     34.32 o
  -1  13  10      303.68      269.03     38.29 o
   0  13  10      319.05      279.11     68.41 o
   1  13  10      139.93      132.23     37.15 o
   2  13  10      175.20      139.62     37.86 o
  -1 -17  11        0.62      -16.53     46.17 o
   0 -17  11      199.72      221.54     25.91 o
   1 -17  11       30.50       17.93     15.97 o
  -3 -16  11        9.64       23.62     11.86 o
  -2 -16  11        3.56      -12.07     33.37 o
  -1 -16  11      102.49      101.98     23.48 o
   0 -16  11        0.45       12.63     29.02 o
   1 -16  11       73.77       71.83     16.38 o
   2 -16  11       11.08       15.45     24.20 o
   3 -16  11        6.24       30.65     17.22 o
  -4 -15  11       12.41       22.77     16.50 o
  -3 -15  11       20.94       12.44     16.13 o
  -2 -15  11       39.49       28.06     20.11 o
  -1 -15  11        0.29       -7.31     17.06 o
   0 -15  11      229.40      205.10     25.00 o
   1 -15  11        6.95       14.55     13.53 o
   2 -15  11       96.82       70.26     31.13 o
   3 -15  11      114.80      174.85     50.81 o
   4 -15  11       62.40       51.58     16.82 o
   5 -15  11       77.61       37.70     15.43 o
  -5 -14  11      658.36      770.77     49.45 o
  -4 -14  11      418.22      432.92     16.82 o
  -3 -14  11      890.95      872.54     24.11 o
  -2 -14  11     1040.14     1050.42     63.82 o
  -1 -14  11      588.99      561.77     26.97 o
   0 -14  11      826.91      821.28     45.98 o
   1 -14  11      487.49      503.98     27.42 o
   2 -14  11      998.43      957.42     48.69 o
   3 -14  11      473.96      453.98     21.61 o
   4 -14  11      370.62      323.40     21.72 o
   5 -14  11       96.88      113.83     39.68 o
  -6 -13  11        5.81       -7.38     31.55 o
  -5 -13  11       37.53      101.49     58.32 o
  -4 -13  11       36.61       27.99     10.76 o
  -3 -13  11        5.66       -2.11      9.47 o
  -2 -13  11        3.34       27.63     12.15 o
  -1 -13  11       40.27       50.35     12.14 o
   0 -13  11      181.79      213.11     32.37 o
   1 -13  11      443.98      451.83     49.04 o
   2 -13  11       42.32       45.16     15.05 o
   3 -13  11       45.88       22.61     23.22 o
   4 -13  11      113.05      140.90     32.85 o
   5 -13  11       48.60       44.08     18.06 o
   6 -13  11      164.25       96.02     76.22 o
  -7 -12  11        3.27      -18.73     31.14 o
  -6 -12  11        0.01       38.52     57.37 o
  -5 -12  11       93.23       75.12     31.55 o
  -4 -12  11       27.41       26.86     25.20 o
  -3 -12  11      242.19      296.15     15.83 o
  -2 -12  11       36.42       17.43     12.73 o
  -1 -12  11        2.81        7.15     15.74 o
   0 -12  11     1231.09     1225.89     28.23 o
   1 -12  11        6.50        8.40     17.43 o
   2 -12  11        1.66      -12.52     18.64 o
   3 -12  11      115.31      118.06     14.92 o
   4 -12  11      227.07      250.40     41.93 o
   5 -12  11        0.10      -24.79     24.79 o
   6 -12  11       82.77       68.84     40.70 o
   7 -12  11        0.47      -28.82     40.70 o
  -8 -11  11        7.45       -8.74     35.38 o
  -7 -11  11        0.84       41.14     31.70 o
  -6 -11  11        3.37      -22.51     22.51 o
  -5 -11  11       18.47       20.34     17.10 o
  -4 -11  11       28.60       13.17     12.41 o
  -3 -11  11       33.30       33.56     16.18 o
  -2 -11  11        1.46       12.21     13.44 o
  -1 -11  11      118.09      140.01     40.64 o
   0 -11  11       38.11       33.63     22.20 o
   1 -11  11      220.49      239.88     17.69 o
   2 -11  11      201.08      171.94     14.60 o
   3 -11  11      261.06      262.76     21.52 o
   4 -11  11      212.75      248.19     27.59 o
   5 -11  11       38.01       39.81     14.00 o
   6 -11  11      169.47      182.89     42.62 o
   7 -11  11       34.55       14.63     28.16 o
  -8 -10  11       45.33       53.54     38.24 o
  -7 -10  11      543.17      547.65     34.51 o
  -6 -10  11      732.68      694.51     42.21 o
  -5 -10  11      325.59      260.12     38.64 o
  -4 -10  11     1994.14     2030.66     30.52 o
  -3 -10  11     2543.78     2436.95     31.74 o
  -2 -10  11     3903.93     3873.45     49.21 o
  -1 -10  11     5046.69     4978.82     67.79 o
   0 -10  11     2884.32     2855.41     40.38 o
   1 -10  11     4069.66     4218.24     53.48 o
   2 -10  11     1083.65     1054.72     29.35 o
   3 -10  11     1842.62     1843.21     56.34 o
   4 -10  11      821.06      813.46     18.25 o
   5 -10  11       36.79       27.11     10.93 o
   6 -10  11      157.10      102.31     38.93 o
   7 -10  11       51.30       60.84     29.97 o
   8 -10  11       42.68       27.64     52.37 o
  -8  -9  11        0.24      -31.28     34.42 o
  -7  -9  11      166.99      168.00     37.70 o
  -6  -9  11       56.01       29.80     21.28 o
  -5  -9  11       75.70       42.00     19.64 o
  -4  -9  11        0.35        7.45      4.80 o
  -3  -9  11       35.05       35.44      8.51 o
  -2  -9  11        0.28       -8.25     10.09 o
  -1  -9  11       55.17       45.47     10.15 o
   0  -9  11      563.72      526.21     17.62 o
   1  -9  11       99.57      130.22     19.60 o
   2  -9  11      157.83      169.72     17.62 o
   3  -9  11      200.52      174.87     16.60 o
   4  -9  11       11.56       10.42     11.16 o
   5  -9  11      432.56      385.97     31.35 o
   6  -9  11       36.86       13.04     31.95 o
   7  -9  11       78.24       52.41     62.63 o
   8  -9  11        7.99       11.57     56.41 o
  -9  -8  11       43.84       50.67     36.88 o
  -8  -8  11       36.09       35.24     58.60 o
  -7  -8  11        6.38      -45.35     57.23 o
  -6  -8  11      128.97      132.48     23.74 o
  -5  -8  11      374.48      319.26     30.12 o
  -4  -8  11       47.28       58.56      5.42 o
  -3  -8  11      360.11      333.29      9.38 o
  -2  -8  11       23.87       13.63      8.83 o
  -1  -8  11      164.27      168.21     15.40 o
   0  -8  11        0.36       -3.50     10.50 o
   1  -8  11      418.71      413.70     24.75 o
   2  -8  11        0.80      -13.16     13.16 o
   3  -8  11      141.60      162.16     35.17 o
   4  -8  11       25.45       14.84      8.19 o
   5  -8  11        1.82        8.47     27.57 o
   6  -8  11       23.03       18.52     42.94 o
   7  -8  11       48.41       57.03     27.89 o
   8  -8  11      138.70      110.74     37.30 o
  -9  -7  11        4.49       53.95     34.83 o
  -8  -7  11        0.09      -14.34     31.14 o
  -7  -7  11      118.76       88.10     61.06 o
  -6  -7  11       81.76       76.90     56.14 o
  -5  -7  11        4.41       67.48     49.04 o
  -4  -7  11      186.80      130.99     22.85 o
  -3  -7  11       82.26      105.52     13.09 o
  -2  -7  11       96.99       95.56      8.95 o
  -1  -7  11       30.78       35.94      8.88 o
   0  -7  11      484.53      506.18     11.81 o
   1  -7  11        7.75        9.96     10.93 o
   2  -7  11      888.34      962.20     18.17 o
   3  -7  11       42.77       47.65      9.88 o
   4  -7  11      387.98      373.34     48.76 o
   5  -7  11      214.18      229.17     49.39 o
   6  -7  11       94.78      118.01     84.89 o
   7  -7  11      120.07       94.28     33.07 o
   8  -7  11       75.16       72.29     49.99 o
   9  -7  11        0.26       -8.98     47.29 o
  -9  -6  11        8.03      -10.24     31.01 o
  -8  -6  11      414.62      415.23     43.98 o
  -7  -6  11      669.07      645.11     45.35 o
  -6  -6  11     1403.88     1363.57     87.14 o
  -5  -6  11     2597.86     2572.66     99.57 o
  -4  -6  11     1426.80     1422.30     72.39 o
  -3  -6  11     6469.57     6772.62     53.53 o
  -2  -6  11     7617.05     7627.54     62.01 o
  -1  -6  11    10263.30    10773.80     85.87 o
   0  -6  11     9582.43     9669.59     77.66 o
   1  -6  11     3855.42     4008.45     34.60 o
   2  -6  11     5060.91     5145.07     69.17 o
   3  -6  11     3456.71     3413.73     67.70 o
   4  -6  11     3010.87     3077.18     68.85 o
   5  -6  11     1036.24     1056.69    142.39 o
   6  -6  11       49.39       60.51     57.37 o
   7  -6  11      221.01      272.68     71.91 o
   8  -6  11       95.41       31.32     50.26 o
   9  -6  11       24.74        6.92     26.39 o
  -9  -5  11        7.69       31.55     56.68 o
  -8  -5  11      112.65      114.46     35.24 o
  -7  -5  11       62.54       76.90     31.96 o
  -6  -5  11       46.43       26.77     27.32 o
  -5  -5  11       83.50      519.18     62.42 o
  -4  -5  11       15.41       -5.87     35.79 o
  -3  -5  11      164.15      163.17      8.64 o
  -2  -5  11        3.12        4.82      9.21 o
  -1  -5  11       49.42       50.32      9.25 o
   0  -5  11       12.08        6.79     11.42 o
   1  -5  11      529.54      533.20     40.45 o
   2  -5  11        0.53       -6.04      6.14 o
   3  -5  11      168.64      240.60     34.90 o
   4  -5  11      158.66      146.62     30.55 o
   5  -5  11       46.19       89.42     23.79 o
   6  -5  11       81.37       93.46     30.06 o
   7  -5  11       42.21       40.10     24.74 o
   8  -5  11        1.91       -5.19     23.76 o
   9  -5  11       38.84      -21.69     26.87 o
  -9  -4  11       28.59       39.34     31.42 o
  -7  -4  11       14.00       19.94     28.27 o
  -6  -4  11      424.42      445.96     37.43 o
  -4  -4  11        0.34       20.62     36.20 o
  -3  -4  11      359.48      355.70     10.59 o
  -2  -4  11        4.14        5.50      6.69 o
  -1  -4  11       11.97       24.03      7.45 o
   0  -4  11       28.64       21.35     13.15 o
   1  -4  11       27.80       39.61     12.84 o
   2  -4  11      228.58      272.37     13.38 o
   3  -4  11       20.38       -7.10     26.91 o
   4  -4  11        0.07       -2.32     28.55 o
   5  -4  11       19.19       43.50     21.92 o
   6  -4  11        2.87       20.34     22.18 o
   7  -4  11       92.63       57.45     44.63 o
   8  -4  11       70.59       81.67     28.03 o
   9  -4  11       37.30       42.86     36.00 o
  -9  -3  11       10.59       24.04     29.91 o
  -7  -3  11      155.46      162.68     33.87 o
  -6  -3  11      250.43      250.37     33.33 o
  -4  -3  11        1.23       36.74     21.17 o
  -3  -3  11      152.61      165.25      6.67 o
  -2  -3  11       30.47       35.22     13.23 o
  -1  -3  11       66.13       86.19     14.07 o
   0  -3  11        0.39        8.85      9.07 o
   1  -3  11      300.81      262.60     11.75 o
   2  -3  11       22.96       22.92      8.61 o
   3  -3  11      359.56      403.35     41.66 o
   4  -3  11      282.03      332.73     44.53 o
   5  -3  11      232.15      215.95     42.07 o
   6  -3  11      562.51      554.28     54.09 o
   7  -3  11        6.42       -2.42     42.48 o
   9  -3  11       42.70       26.08     30.53 o
  -8  -2  11      216.40      279.33     37.43 o
  -6  -2  11     2864.22     2937.35     73.49 o
  -4  -2  11     2900.46     2996.99     29.32 o
  -3  -2  11     4008.80     4332.61     51.90 o
  -2  -2  11    11123.55    11274.71    123.48 o
  -1  -2  11    12407.10    12567.62    247.77 o
   0  -2  11     5027.58     4891.09     86.39 o
   1  -2  11     8431.83     8802.22    100.17 o
   2  -2  11     5394.38     5258.55     59.83 o
   3  -2  11     7646.67     7628.01    181.32 o
   4  -2  11     6861.15     7291.27    152.30 o
   5  -2  11     1081.40     1182.86     61.60 o
   6  -2  11     1268.04     1389.66     69.25 o
   7  -2  11       14.55       11.47     36.61 o
   9  -2  11       42.87       14.89     72.80 o
  -8  -1  11       13.84        4.23     26.63 o
  -6  -1  11      226.99      276.73     32.64 o
  -5  -1  11      267.84      244.36      6.83 o
  -4  -1  11      396.13      404.70     27.98 o
  -3  -1  11       22.72       39.75     18.96 o
  -2  -1  11      111.23      171.71     23.38 o
  -1  -1  11      124.04      140.05     14.12 o
   0  -1  11       36.47       40.43     17.87 o
   1  -1  11      211.74      219.60     19.15 o
   2  -1  11      377.50      367.50     26.77 o
   3  -1  11        2.76        5.53      6.39 o
   4  -1  11      150.66      145.33     38.38 o
   5  -1  11      183.12      152.16     73.49 o
   6  -1  11       16.95       23.08     36.47 o
   7  -1  11        1.41      -18.44     37.84 o
   8  -1  11        1.94       19.53     39.88 o
   9  -1  11        5.90       45.89     44.39 o
  -9   0  11       24.99       12.98     28.68 o
  -7   0  11      397.53      369.34     39.47 o
  -6   0  11       46.42       43.14      5.05 o
  -5   0  11        0.64       -3.01      4.97 o
  -4   0  11      174.79      164.09     13.63 o
  -3   0  11      397.95      411.61     13.33 o
  -2   0  11      500.14      487.92     16.37 o
  -1   0  11      585.95      621.07     25.10 o
   0   0  11       35.94       43.89     15.79 o
   1   0  11      213.33      257.99     36.81 o
   2   0  11      366.45      416.77     49.45 o
   3   0  11       50.90       38.16     21.88 o
   4   0  11       59.41       81.43     13.31 o
   5   0  11      381.28      225.37     77.58 o
   6   0  11       46.27       30.46     67.75 o
   7   0  11        6.68      -29.91     69.39 o
   8   0  11        2.51       10.93     38.11 o
   9   0  11        2.55       -3.96     39.06 o
  -7   1  11      377.48      336.89     32.51 o
  -6   1  11       80.67       93.47     18.23 o
  -5   1  11      181.62      185.46     10.70 o
  -4   1  11      700.72      727.80     17.16 o
  -3   1  11       35.17       36.50     12.77 o
  -2   1  11      255.06      308.29     19.80 o
  -1   1  11       72.67       74.13     23.29 o
   0   1  11        6.49        4.34     17.77 o
   1   1  11      114.68       97.23     25.41 o
   2   1  11       49.51       28.49     25.49 o
   3   1  11      109.89      151.82     33.19 o
   4   1  11      179.17       59.26     70.54 o
   5   1  11       39.93       36.64     15.80 o
   6   1  11        0.32      -19.40     36.61 o
   7   1  11      183.32      137.00     81.00 o
   8   1  11       48.05       74.30     77.86 o
   9   1  11       37.12       12.84     40.84 o
  -8   2  11      173.83      152.57     34.83 o
  -7   2  11      784.88      749.42     16.81 o
  -6   2  11     1571.12     1436.23     22.12 o
  -5   2  11     1558.26     1509.75     20.43 o
  -4   2  11     2527.32     2652.94     43.50 o
  -3   2  11     3882.93     3953.57     81.54 o
  -2   2  11     9313.89     9244.43    135.02 o
  -1   2  11    10340.19    10393.36    139.80 o
   0   2  11     8460.06     8656.13    121.45 o
   1   2  11     4236.69     4276.31     95.47 o
   2   2  11     5519.52     5618.00    106.47 o
   3   2  11     3652.14     3686.58     67.59 o
   4   2  11     3508.73     3629.97     82.25 o
   5   2  11      920.32      855.36     19.74 o
   6   2  11      143.18      126.47     19.44 o
   7   2  11      243.44      295.85     50.95 o
   8   2  11      188.06      246.82     52.04 o
   9   2  11       33.87       43.44     80.72 o
  -9   3  11       20.16       13.66     30.05 o
  -8   3  11       47.22       32.27      8.24 o
  -7   3  11      124.11      139.67     10.30 o
  -6   3  11      169.65      143.97     10.07 o
  -5   3  11      693.51      723.23     20.14 o
  -4   3  11        0.94        9.19     11.00 o
  -3   3  11      539.85      618.52     33.81 o
  -2   3  11        5.93       13.85     17.19 o
  -1   3  11      300.18      302.41     21.44 o
   0   3  11      245.54      243.85     28.31 o
   1   3  11      141.75      141.69     28.60 o
   2   3  11      400.99      466.77     83.73 o
   3   3  11      188.12      180.59     27.47 o
   4   3  11        0.34       10.52     31.14 o
   5   3  11        1.18        5.31      8.85 o
   6   3  11        9.20       11.10      8.63 o
   7   3  11        1.01      -13.55     27.47 o
   8   3  11        1.40        2.60     39.20 o
  -8   4  11      148.90      126.55     15.95 o
  -7   4  11       86.12      117.11     12.21 o
  -6   4  11       90.69       92.64     11.09 o
  -5   4  11       27.04       10.79     17.56 o
  -4   4  11       48.27       49.78     13.11 o
  -3   4  11     1008.63     1010.30     38.45 o
  -2   4  11       40.17       73.53     20.62 o
  -1   4  11      117.26      125.04     19.73 o
   0   4  11       15.11       41.93     23.82 o
   1   4  11      211.00      304.24     27.25 o
   2   4  11       57.35       66.00     29.21 o
   3   4  11       45.68       46.10     24.38 o
   4   4  11       40.53       64.68     48.92 o
   5   4  11       53.50       91.32      9.78 o
   6   4  11       95.88       89.36     13.85 o
   7   4  11       21.04       -8.33     27.62 o
   8   4  11       17.99       -9.70     40.57 o
  -8   5  11      120.36      120.25     20.22 o
  -7   5  11       63.66      137.42     42.48 o
  -6   5  11      129.08      103.94     36.20 o
  -5   5  11      529.45      624.18     24.64 o
  -4   5  11      258.30      189.82     39.47 o
  -3   5  11      200.31      220.10     23.85 o
  -2   5  11      104.09       54.22     17.69 o
  -1   5  11       40.73       42.72     23.72 o
   0   5  11      114.01       67.40     27.03 o
   1   5  11       89.18       70.84     22.93 o
   2   5  11        0.65       22.23     27.65 o
   3   5  11      167.05      127.65     28.20 o
   4   5  11       24.33       22.47     26.07 o
   5   5  11       56.78       99.16     11.46 o
   6   5  11       18.19       21.72     22.47 o
   7   5  11        8.63        4.51     32.82 o
   8   5  11      120.96      118.27     35.30 o
  -8   6  11       59.86       29.38     22.88 o
  -7   6  11      324.89      289.08     20.38 o
  -6   6  11      313.57      394.28     42.27 o
  -5   6  11      506.23      474.71     34.15 o
  -4   6  11     1622.43     1707.29     37.70 o
  -3   6  11     2376.60     2346.13     43.68 o
  -2   6  11     3376.98     3260.19     81.42 o
  -1   6  11     5068.21     5132.97     78.21 o
   0   6  11     4218.01     4164.38     70.22 o
   1   6  11     2590.37     2579.93     72.39 o
   2   6  11     1607.01     1641.34     86.26 o
   3   6  11     2091.67     2018.68     66.03 o
   4   6  11      971.98      966.07     55.06 o
   5   6  11      295.01      246.85     22.12 o
   6   6  11      301.72      282.47     46.42 o
   7   6  11       55.14       33.38     37.20 o
  -8   7  11       37.24       26.76     15.42 o
  -7   7  11       57.74       54.04     36.61 o
  -6   7  11      164.17      252.57     18.18 o
  -5   7  11      231.78      221.14     33.00 o
  -4   7  11       47.45       68.80     17.93 o
  -3   7  11      113.92      101.46     43.71 o
  -2   7  11      178.79      172.57     23.33 o
  -1   7  11       73.30       56.38     22.28 o
   0   7  11        4.30       25.80     22.12 o
   1   7  11       78.85       72.69     32.04 o
   2   7  11        3.60       47.67     25.69 o
   3   7  11       18.59      -26.89     32.93 o
   4   7  11       88.22      118.36     44.05 o
   5   7  11        4.52        6.10     18.82 o
   6   7  11       23.41       31.48     18.79 o
   7   7  11       16.67      -19.34     30.41 o
  -7   8  11      125.44       80.93     20.83 o
  -6   8  11       63.76       49.63     28.00 o
  -5   8  11       35.79       10.15     15.87 o
  -4   8  11       14.07       54.63     18.95 o
  -3   8  11       11.57       -5.19     17.89 o
  -2   8  11       21.23      -14.31     25.64 o
  -1   8  11       77.76       81.16     30.10 o
   0   8  11      184.84      167.71     49.64 o
   1   8  11        8.62      -30.53     31.26 o
   2   8  11       13.75       -9.10     24.00 o
   3   8  11       26.13      -11.52     27.25 o
   4   8  11       38.50       41.40     37.02 o
   5   8  11       30.19       25.15     21.57 o
   6   8  11       11.92       -4.18     22.81 o
  -7   9  11      119.90      140.45     38.45 o
  -6   9  11       31.23       59.18     24.02 o
  -5   9  11      277.76      249.56     23.97 o
  -4   9  11      266.05      241.17     31.34 o
  -3   9  11       59.71       25.48     20.93 o
  -2   9  11       42.71       40.77     22.98 o
  -1   9  11      241.20      188.70     35.02 o
   0   9  11      229.87      186.68     30.08 o
   1   9  11       71.01       75.85     28.63 o
   2   9  11       43.74       41.00     34.27 o
   3   9  11        4.67        6.61     42.82 o
   4   9  11       72.17       55.04     56.25 o
   5   9  11       16.88      -26.16     26.16 o
   6   9  11        2.39        6.64     13.52 o
  -6  10  11      212.58      112.81     37.90 o
  -5  10  11      363.97      361.87     44.60 o
  -4  10  11      379.41      404.55     63.92 o
  -3  10  11      596.87      568.97     33.17 o
  -2  10  11      653.55      686.27     45.76 o
  -1  10  11     1069.55     1106.68     53.80 o
   0  10  11      519.68      520.85     72.39 o
   1  10  11     1040.69     1038.53     56.00 o
   2  10  11      813.71      881.14     57.00 o
   3  10  11      452.37      505.99     52.01 o
   4  10  11      608.32      560.28     45.39 o
   5  10  11      190.07      238.99     28.93 o
  -5  11  11       36.27       42.88     22.99 o
  -4  11  11       26.34       40.15     43.85 o
  -3  11  11      112.27      120.70     27.76 o
  -2  11  11       34.69       42.76     26.36 o
  -1  11  11      145.95      114.51     41.45 o
   0  11  11       16.46       32.11     27.98 o
   1  11  11        2.63       18.55     35.65 o
   2  11  11       24.58       67.68     39.83 o
   3  11  11        1.54       17.07     31.15 o
   4  11  11        3.35       17.43     43.78 o
  -3  12  11       36.93        3.36     32.99 o
  -2  12  11       11.40      -13.18     33.34 o
  -1  12  11        0.13      -16.35     33.50 o
   0  12  11        1.03       59.01     31.27 o
   1  12  11        0.09       42.86     42.27 o
   2  12  11        2.36       -7.07     38.62 o
  -2 -16  12      155.96      149.01     15.26 o
  -1 -16  12        1.18       -5.12     12.46 o
   0 -16  12        0.03       -2.05     20.06 o
   1 -16  12       78.82       91.32     46.10 o
   2 -16  12        6.16       40.14     48.63 o
  -4 -15  12      101.71      101.08     35.24 o
  -3 -15  12      550.02      595.16     25.75 o
  -2 -15  12      199.31      260.32     85.37 o
  -1 -15  12      376.09      379.11     47.46 o
   0 -15  12      398.33      400.37    102.78 o
   1 -15  12      215.74      237.41     26.16 o
   2 -15  12      335.40      403.35     31.03 o
   3 -15  12      129.97      128.88     20.08 o
   4 -15  12      132.53      134.64     16.68 o
  -5 -14  12       64.64      136.86     35.92 o
  -4 -14  12       13.70       21.35     11.98 o
  -3 -14  12       87.22       84.67     39.82 o
  -2 -14  12        1.65       11.46     14.29 o
  -1 -14  12      105.27       63.31     16.64 o
   0 -14  12        3.23       -0.39     14.04 o
   1 -14  12        0.75       39.27     23.77 o
   2 -14  12       29.59       20.36     28.27 o
   3 -14  12       47.91       49.43     21.39 o
   4 -14  12        3.67       20.40     13.20 o
   5 -14  12       16.50      -12.84     37.29 o
  -6 -13  12       29.14        4.64     30.32 o
  -5 -13  12       19.90        6.28     28.55 o
  -4 -13  12      171.03      169.25     21.79 o
  -3 -13  12       65.84       64.30     13.67 o
  -2 -13  12      433.57      472.87     23.57 o
  -1 -13  12      207.24      237.59     80.59 o
   0 -13  12      388.79      342.59     51.22 o
   1 -13  12      519.31      594.17     24.65 o
   2 -13  12        1.01      -19.67     34.01 o
   3 -13  12      218.01      242.38     20.35 o
   4 -13  12      213.63      290.50     64.06 o
   5 -13  12       74.93       90.97     72.26 o
   6 -13  12      262.81      358.68     50.54 o
  -7 -12  12        1.30       -3.42     42.62 o
  -6 -12  12       21.67       20.95     23.29 o
  -5 -12  12       13.95       40.83     39.27 o
  -4 -12  12        1.94       13.82     13.82 o
  -3 -12  12      177.43      232.50    106.06 o
  -2 -12  12        1.92       -4.33     16.10 o
  -1 -12  12        3.22      -15.78     15.78 o
   0 -12  12        0.02       24.55     16.43 o
   1 -12  12        1.12       12.61     27.11 o
   2 -12  12      499.80      488.12     26.27 o
   3 -12  12       26.01       44.91     12.10 o
   4 -12  12        8.37        5.88      9.22 o
   5 -12  12        0.54      -31.69     34.97 o
   6 -12  12       14.60      -55.05     69.66 o
  -7 -11  12      360.03      463.82     66.86 o
  -6 -11  12      128.21      101.67     32.07 o
  -5 -11  12      362.64      367.74     60.24 o
  -4 -11  12      655.51      632.44     46.37 o
  -3 -11  12      532.02      556.38     16.96 o
  -2 -11  12     1470.86     1522.65     28.85 o
  -1 -11  12      582.09      559.08     67.61 o
   0 -11  12      588.30      573.04     33.38 o
   1 -11  12     1359.80     1384.42     64.47 o
   2 -11  12     1339.43     1306.12     26.70 o
   3 -11  12     1542.68     1602.80     34.97 o
   4 -11  12      364.91      368.64     12.98 o
   5 -11  12      260.27      293.53     42.62 o
   6 -11  12      108.08       78.28     52.52 o
   7 -11  12        0.06      -25.73     30.17 o
  -8 -10  12        7.52        0.96     32.51 o
  -7 -10  12      243.26      179.48     43.03 o
  -6 -10  12      180.51      127.25     25.62 o
  -5 -10  12      278.18      299.05     26.27 o
  -4 -10  12      129.39      156.43     12.77 o
  -3 -10  12       50.88       36.36      9.12 o
  -2 -10  12      198.10      193.93     15.60 o
  -1 -10  12      132.56      119.99     16.08 o
   0 -10  12        6.62       21.14     13.96 o
   1 -10  12       39.26       19.88     12.79 o
   2 -10  12        4.86        3.04      9.58 o
   3 -10  12       97.08       87.53     11.08 o
   4 -10  12        6.69       20.55     20.15 o
   5 -10  12        1.44       15.19     23.87 o
   6 -10  12        3.19      -23.12     26.27 o
   7 -10  12      124.83      155.81     39.73 o
  -8  -9  12        8.57       24.18     34.83 o
  -7  -9  12        3.29       17.07     32.37 o
  -6  -9  12      144.22      195.66     29.16 o
  -5  -9  12      180.89      166.59     23.47 o
  -4  -9  12      272.00      310.31     17.40 o
  -3  -9  12        4.81        7.66      8.77 o
  -2  -9  12      522.78      559.33     20.13 o
  -1  -9  12      589.69      529.15     17.02 o
   0  -9  12      848.43      818.12     20.06 o
   1  -9  12      568.00      608.23     19.50 o
   2  -9  12      837.34      841.85     24.74 o
   3  -9  12      571.19      577.48     59.96 o
   4  -9  12     1001.11     1021.48     49.92 o
   5  -9  12      932.31      942.54     95.27 o
   6  -9  12      113.97      130.88     34.18 o
   7  -9  12       40.84       35.87     28.90 o
   8  -9  12        7.38        7.36     50.08 o
  -8  -8  12       95.26      121.70     67.61 o
  -7  -8  12       52.20       65.97     34.42 o
  -6  -8  12       12.76       46.44     30.60 o
  -5  -8  12       34.17       26.63     26.36 o
  -4  -8  12       70.50       79.31     13.31 o
  -3  -8  12      256.46      256.32     22.54 o
  -2  -8  12      557.76      541.26     14.37 o
  -1  -8  12       19.58       41.60      8.07 o
   0  -8  12       66.87       79.72      8.90 o
   1  -8  12      312.38      301.06     22.08 o
   2  -8  12       14.81       14.35      8.07 o
   3  -8  12      144.66      115.69     22.25 o
   4  -8  12      174.85      159.56     25.27 o
   5  -8  12        7.74       11.01     25.32 o
   6  -8  12        4.61      -17.40     24.22 o
   7  -8  12        0.45       19.67     46.92 o
   8  -8  12       11.64       -5.72     40.16 o
  -9  -7  12       47.79       59.96     38.38 o
  -8  -7  12      218.44      340.11     43.30 o
  -7  -7  12      116.63      172.24     64.33 o
  -6  -7  12      741.49      717.50     47.12 o
  -5  -7  12      785.04      741.00     42.21 o
  -4  -7  12      396.78      414.41     56.14 o
  -3  -7  12     3889.31     3787.30     32.84 o
  -2  -7  12     1082.28     1136.25     18.39 o
  -1  -7  12     3907.31     3974.47     35.45 o
   0  -7  12     1677.88     1643.77     18.77 o
   1  -7  12     1697.49     1728.74     39.00 o
   2  -7  12     3143.42     3062.32     73.51 o
   3  -7  12     1361.55     1406.03     36.81 o
   4  -7  12     1613.90     1655.12     50.26 o
   5  -7  12      192.13      310.72     28.91 o
   6  -7  12      158.24      178.25     50.67 o
   7  -7  12      209.31      277.36     87.55 o
   8  -7  12       15.83       29.68     33.79 o
  -9  -6  12       41.93       24.31     33.87 o
  -8  -6  12      297.94      445.69     44.80 o
  -7  -6  12      108.09       76.35     57.78 o
  -6  -6  12      779.30      889.61     81.54 o
  -5  -6  12      869.83      868.84     43.57 o
  -4  -6  12      115.44      128.53     46.03 o
  -3  -6  12      228.23      223.65      7.78 o
  -2  -6  12      653.66      658.43     17.34 o
  -1  -6  12     1026.02      961.68     17.34 o
   0  -6  12      212.04      202.11     13.08 o
   1  -6  12       60.73       86.60     10.14 o
   2  -6  12      161.31      137.73     21.99 o
   3  -6  12        0.73       -7.22     30.05 o
   4  -6  12      310.29      409.87     70.48 o
   5  -6  12        0.23       -8.58     49.86 o
   6  -6  12       65.21       96.28     26.39 o
   7  -6  12        3.20       12.66     28.22 o
   8  -6  12       24.60       31.76     28.01 o
  -8  -5  12        0.07      -26.36     31.55 o
  -7  -5  12       74.36       98.89     32.78 o
  -6  -5  12       26.62        1.50     45.21 o
  -5  -5  12      549.13      736.08     69.11 o
  -4  -5  12      168.61      160.08     25.54 o
  -3  -5  12       14.74       27.66      8.68 o
  -2  -5  12     1364.46     1352.70     17.97 o
  -1  -5  12      399.70      397.32     13.35 o
   0  -5  12     1657.60     1694.80     21.31 o
   1  -5  12     1158.31     1107.12     20.49 o
   2  -5  12     1113.33     1082.46     23.05 o
   3  -5  12     1724.18     1793.90     46.24 o
   4  -5  12     1374.21     1377.56    104.42 o
   5  -5  12     1120.75     1105.42     49.82 o
   6  -5  12      231.56      289.62     56.62 o
   7  -5  12        7.37      -13.05     23.79 o
   8  -5  12       75.75       73.24     38.02 o
   9  -5  12       44.04       94.71     31.51 o
  -7  -4  12       53.11       25.13     29.09 o
  -6  -4  12       41.21       47.40     28.41 o
  -4  -4  12      306.16      303.36     28.55 o
  -3  -4  12      714.84      663.99     16.43 o
  -2  -4  12       36.89       58.44     12.19 o
  -1  -4  12      605.28      556.55     19.36 o
   0  -4  12       89.25       82.60     23.49 o
   1  -4  12       14.49       38.23     31.83 o
   2  -4  12       78.97       68.81      8.20 o
   3  -4  12      124.01      113.51     60.92 o
   4  -4  12       14.94       60.78     34.56 o
   5  -4  12       87.84       71.90     29.37 o
   6  -4  12        3.84      -24.78     24.78 o
   7  -4  12        6.06       -0.55     34.83 o
   8  -4  12       81.95       91.54     30.53 o
   9  -4  12        4.09       -1.48     33.79 o
  -9  -3  12       16.77       17.07     31.55 o
  -7  -3  12      385.23      432.99     40.43 o
  -6  -3  12      383.55      390.24     37.56 o
  -4  -3  12     1680.86     1688.18     26.64 o
  -3  -3  12     2638.72     2706.61     36.93 o
  -2  -3  12     3837.91     3905.72     70.55 o
  -1  -3  12     4058.77     4170.87     49.72 o
   0  -3  12     5111.87     4948.05    100.67 o
   1  -3  12     2131.18     2224.54     35.30 o
   2  -3  12      619.96      669.08     20.90 o
   3  -3  12     2568.14     2473.79     89.53 o
   4  -3  12     1410.74     1548.38     63.79 o
   5  -3  12      177.96      306.10     44.39 o
   6  -3  12      699.00      527.92     95.20 o
   8  -3  12      397.86      418.65     58.60 o
   9  -3  12       11.18       30.18     27.82 o
  -8  -2  12       32.79       32.64     30.73 o
  -6  -2  12       92.90      137.00     31.28 o
  -4  -2  12     1342.58     1335.41     91.65 o
  -3  -2  12     1423.40     1498.26     28.06 o
  -2  -2  12     1526.02     1607.71     30.81 o
  -1  -2  12     2010.87     1993.29     56.07 o
   0  -2  12      763.19      733.45     63.86 o
   1  -2  12      731.70      716.52     22.23 o
   2  -2  12        0.60       11.11      6.10 o
   3  -2  12      450.39      459.58     24.04 o
   4  -2  12       13.39       24.04     32.92 o
   5  -2  12       69.60       81.68     38.24 o
   6  -2  12        0.00       -4.51     35.38 o
   9  -2  12       10.19        9.79     26.11 o
  -6  -1  12       34.59       32.24     27.18 o
  -5  -1  12        0.82        4.58      5.45 o
  -4  -1  12      514.03      547.51     13.52 o
  -3  -1  12     1288.54     1264.58     28.02 o
  -2  -1  12      678.35      711.88     33.00 o
  -1  -1  12     3070.68     3039.01     45.21 o
   0  -1  12     1022.36     1115.78     30.02 o
   1  -1  12      989.85     1002.13     23.96 o
   2  -1  12      823.09      824.88     20.61 o
   3  -1  12      535.55      498.61     36.13 o
   4  -1  12     1447.48     1513.27     64.61 o
   5  -1  12       13.83       34.56     35.51 o
   6  -1  12      498.21      468.64     54.09 o
   7  -1  12      259.23      202.43     48.76 o
   9  -1  12       91.46       56.14     47.53 o
  -9   0  12       23.09      -17.76     31.14 o
  -7   0  12       78.84       75.12     30.73 o
  -6   0  12       84.31       77.83      4.23 o
  -5   0  12      433.35      436.09     20.56 o
  -4   0  12       53.05       43.61      9.02 o
  -3   0  12        2.12        3.51      8.70 o
  -2   0  12      406.21      451.88     28.82 o
  -1   0  12        3.83       -1.32     11.93 o
   0   0  12      174.38      211.02     23.84 o
   1   0  12       96.26       88.52     24.75 o
   2   0  12       28.83       17.60     19.46 o
   3   0  12      163.42      167.55     25.97 o
   4   0  12       98.60       78.59      8.97 o
   5   0  12        0.31       20.49     35.51 o
   6   0  12       39.03      104.35     42.89 o
   7   0  12       10.08       27.73     40.02 o
   8   0  12        1.06      -33.74     43.71 o
   9   0  12       40.53       29.37     45.48 o
  -7   1  12      162.26      118.29     33.87 o
  -6   1  12     1112.19      981.23     14.77 o
  -5   1  12      540.04      554.33     17.70 o
  -4   1  12      510.31      497.56     12.94 o
  -3   1  12      601.45      649.88     20.70 o
  -2   1  12     1837.20     1958.14     31.58 o
  -1   1  12     2862.03     2766.79     49.64 o
   0   1  12     1965.80     1970.24     38.97 o
   1   1  12     2181.46     2186.20     53.42 o
   2   1  12     1810.80     1966.44     54.64 o
   3   1  12     1693.55     1663.77     45.48 o
   4   1  12     2901.51     2893.65     62.56 o
   5   1  12      942.28      960.49     55.52 o
   6   1  12      198.35      190.54     47.40 o
   7   1  12        4.54       -7.79     38.11 o
   8   1  12       14.79       -1.50     37.97 o
  -8   2  12      344.86      334.37     41.39 o
  -7   2  12      278.25      245.90     24.91 o
  -6   2  12      613.80      667.24     43.66 o
  -5   2  12     1224.14     1280.50     22.26 o
  -4   2  12     1009.39      970.55     22.83 o
  -3   2  12     1901.55     1934.00     30.08 o
  -2   2  12      784.18      768.83     22.98 o
  -1   2  12     1822.88     1879.47     52.04 o
   0   2  12      625.21      638.37     27.09 o
   1   2  12      805.15      748.50     46.30 o
   2   2  12      878.95      864.88     43.96 o
   3   2  12        3.76        5.53     21.54 o
   4   2  12      370.81      352.42     34.09 o
   5   2  12        4.55       23.98      6.01 o
   6   2  12       41.81        1.84     31.18 o
   7   2  12        3.20       19.26     72.67 o
   8   2  12        3.92      -18.58     44.39 o
  -9   3  12        0.32       60.51     34.01 o
  -8   3  12        1.39      -14.48     53.54 o
  -7   3  12       20.38       18.30      8.90 o
  -6   3  12       62.41       43.21      8.88 o
  -5   3  12        0.14        7.39     26.43 o
  -4   3  12      515.85      493.31     69.52 o
  -3   3  12       69.25       65.86     17.22 o
  -2   3  12     1632.26     1644.92     63.17 o
  -1   3  12       99.52      118.45     18.88 o
   0   3  12      669.30      553.65     34.16 o
   1   3  12     1246.54     1374.55     46.68 o
   2   3  12      610.17      499.21     31.15 o
   3   3  12     1687.54     1706.75     58.47 o
   4   3  12      137.85      133.09     29.70 o
   5   3  12      259.18      263.18     16.11 o
   6   3  12      166.85      147.56      9.78 o
   7   3  12       92.35      143.42     49.86 o
   8   3  12       93.47       84.82     89.19 o
  -8   4  12       44.73       61.87     33.74 o
  -7   4  12       46.53       21.01      8.95 o
  -6   4  12      174.55      184.19     40.91 o
  -5   4  12       53.42       50.10     30.39 o
  -4   4  12      107.72      147.24     22.74 o
  -3   4  12      104.38      109.49     19.27 o
  -2   4  12      101.35       85.57     17.38 o
  -1   4  12      113.18      114.06     29.78 o
   0   4  12       29.29       21.02     23.22 o
   1   4  12       90.50       72.38     40.51 o
   2   4  12       21.79       35.31     22.84 o
   3   4  12       23.20      -15.03     23.46 o
   4   4  12       25.18       47.93     27.48 o
   5   4  12       45.40       37.94      9.60 o
   6   4  12       12.85       14.35     11.47 o
   7   4  12       10.54       39.09     30.91 o
   8   4  12       43.24       26.09     46.30 o
  -8   5  12       18.22       -0.68     18.44 o
  -7   5  12      133.38       93.18     20.37 o
  -6   5  12      306.77      243.25     59.35 o
  -5   5  12      501.58      495.74     18.99 o
  -4   5  12       33.25       41.48     56.21 o
  -3   5  12      164.46      190.41     28.62 o
  -2   5  12      440.97      507.84     24.52 o
  -1   5  12     1292.14     1326.84     43.02 o
   0   5  12     1018.58     1020.19     35.40 o
   1   5  12      838.77      895.02     36.17 o
   2   5  12      767.65      712.57     80.04 o
   3   5  12     1220.70     1238.85     55.59 o
   4   5  12     1142.50     1189.77     58.16 o
   5   5  12      905.60      879.62     31.80 o
   6   5  12       76.20       73.63     15.58 o
   7   5  12        0.51      -10.06     31.35 o
  -8   6  12      222.15      186.85     18.58 o
  -7   6  12      185.80      200.26     15.18 o
  -6   6  12      333.95      341.17     17.46 o
  -5   6  12      892.94      877.53     29.61 o
  -4   6  12      804.32      857.84     39.34 o
  -3   6  12      773.39      732.34     33.47 o
  -2   6  12      644.98      650.38     35.72 o
  -1   6  12      664.28      655.23     74.44 o
   0   6  12      946.99      894.58     35.64 o
   1   6  12      662.32      736.21     48.01 o
   2   6  12      225.61      207.00     31.29 o
   3   6  12      159.90      231.80     32.68 o
   4   6  12        1.15       29.56     36.13 o
   5   6  12       49.80       47.17     18.18 o
   6   6  12       62.29       43.22     11.61 o
   7   6  12        8.93       12.82     30.94 o
  -7   7  12        1.02       28.68     15.98 o
  -6   7  12        3.35       21.20     21.03 o
  -5   7  12        3.17        3.46     19.12 o
  -4   7  12       34.57       32.87     17.05 o
  -3   7  12       21.57       51.43     19.25 o
  -2   7  12       90.92       47.98     20.84 o
  -1   7  12        1.78        7.92     23.61 o
   0   7  12       63.22       56.02     24.19 o
   1   7  12      666.02      684.00     37.28 o
   2   7  12     1134.17     1212.24     47.08 o
   3   7  12      270.77      276.21     60.60 o
   4   7  12      211.06      216.74     43.23 o
   5   7  12      171.84      195.65     23.77 o
   6   7  12       20.31        5.95     18.83 o
  -7   8  12       53.81       45.52     17.96 o
  -6   8  12        0.14       -7.49     33.33 o
  -5   8  12      135.76      129.43     68.91 o
  -4   8  12       63.04       74.28     23.80 o
  -3   8  12      120.17       81.10     21.64 o
  -2   8  12      115.05      139.19     30.17 o
  -1   8  12       15.18       45.05     23.61 o
   0   8  12       11.72       -9.50     29.08 o
   1   8  12       96.36      110.19     50.95 o
   2   8  12       68.67       72.48     61.94 o
   3   8  12       15.69       -3.96     26.55 o
   4   8  12       31.28       71.73     31.48 o
   5   8  12        0.25      -10.87     24.16 o
   6   8  12       12.38      -11.75     19.67 o
  -6   9  12       37.35       37.46     36.95 o
  -5   9  12       19.61        7.77     17.74 o
  -4   9  12       88.68       86.90     38.88 o
  -3   9  12      114.90      153.93     27.11 o
  -2   9  12      165.16      143.22     31.94 o
  -1   9  12      654.84      655.09     37.16 o
   0   9  12      321.12      370.12     33.85 o
   1   9  12      198.30      174.14     40.15 o
   2   9  12       37.49       15.38     32.67 o
   3   9  12      136.77       58.37     31.82 o
   4   9  12      436.73      428.71    101.96 o
   5   9  12       40.63       22.25     22.00 o
  -5  10  12      319.46      355.06     27.91 o
  -4  10  12      366.98      388.89     51.36 o
  -3  10  12      334.74      304.89     85.57 o
  -2  10  12      279.14      244.08     53.54 o
  -1  10  12      413.97      538.14     45.94 o
   0  10  12      215.62      201.69     40.87 o
   1  10  12      475.80      428.96     39.21 o
   2  10  12      137.72      210.48     56.14 o
   3  10  12       24.33       22.05     31.53 o
   4  10  12       51.38       50.73     42.75 o
  -4  11  12        5.38       -3.17     21.31 o
  -3  11  12       22.36       -9.71     27.39 o
  -2  11  12       28.45       24.75     26.10 o
  -1  11  12        3.98       -3.05     24.74 o
   0  11  12      103.33       95.14     38.80 o
   1  11  12       75.35       66.01     40.13 o
   2  11  12       63.16       28.97     41.59 o
   3  11  12       39.83       40.69     33.85 o
  -1  12  12       15.35       40.99     37.08 o
   0  12  12        5.24        8.49     35.47 o
  -1 -16  13       50.40       52.32     42.14 o
   0 -16  13        8.19       -3.84     16.02 o
   1 -16  13        1.63        7.15     40.43 o
  -3 -15  13        0.84        6.38     13.09 o
  -2 -15  13       11.65        1.68     37.36 o
  -1 -15  13       68.07       70.82     22.06 o
   0 -15  13       41.88        7.07     18.78 o
   1 -15  13        0.13      -27.12     27.49 o
   2 -15  13        1.59       26.76     15.39 o
   3 -15  13        0.41       -7.43     13.13 o
  -5 -14  13       73.23      105.31     63.65 o
  -4 -14  13      135.93      134.13     34.83 o
  -3 -14  13      203.87      188.63     25.68 o
  -2 -14  13      532.54      544.02     28.97 o
  -1 -14  13      145.80      110.52     21.15 o
   0 -14  13      561.55      489.94     63.38 o
   1 -14  13      181.68      260.06     23.36 o
   2 -14  13      355.22      287.36     26.70 o
   3 -14  13      361.20      381.80     31.77 o
   4 -14  13      135.57      134.37     46.51 o
  -5 -13  13      207.91      304.18     39.75 o
  -4 -13  13       78.04       52.45     30.32 o
  -3 -13  13        4.77      -11.69     11.69 o
  -2 -13  13       55.05       69.93     14.63 o
  -1 -13  13        0.36       10.34     13.53 o
   0 -13  13       75.28      184.35     72.46 o
   1 -13  13      155.52      232.85     27.45 o
   2 -13  13       76.03       45.04     21.03 o
   3 -13  13      106.23       77.90     13.78 o
   4 -13  13        0.70        8.68     10.07 o
   5 -13  13       51.02       72.39     39.88 o
  -6 -12  13        1.97       16.68     46.03 o
  -5 -12  13       71.90      111.03     24.95 o
  -4 -12  13        1.81        6.13      6.60 o
  -3 -12  13       26.05       18.76     10.87 o
  -2 -12  13       56.50       39.30     23.49 o
  -1 -12  13        1.27       18.05     15.64 o
   0 -12  13       93.08       78.10     14.92 o
   1 -12  13       20.67      -10.04     12.13 o
   2 -12  13       32.58       41.10     21.93 o
   3 -12  13        1.09        2.84     37.08 o
   4 -12  13        0.39       -4.51      8.88 o
   5 -12  13       16.85      -20.49     33.46 o
   6 -12  13        3.93      -17.92     28.51 o
  -7 -11  13      108.75      128.53     73.89 o
  -6 -11  13       57.46       76.23     29.95 o
  -5 -11  13      296.30      306.32     47.50 o
  -4 -11  13      116.63      130.12     15.57 o
  -3 -11  13      119.49       86.36     29.73 o
  -2 -11  13      162.96      220.80     73.28 o
  -1 -11  13        9.32        1.60     11.20 o
   0 -11  13      232.29      273.96     57.23 o
   1 -11  13       68.70       81.21     13.31 o
   2 -11  13      203.91      151.76     32.24 o
   3 -11  13       34.13       32.92     28.00 o
   4 -11  13        1.39       -7.01      7.39 o
   5 -11  13       16.30       20.39     32.06 o
   6 -11  13        4.51       -7.87     33.62 o
   7 -11  13        0.01      -17.48     67.20 o
  -7 -10  13       29.21       33.74     36.74 o
  -6 -10  13      165.95      301.73     40.57 o
  -5 -10  13       75.83       65.64     40.16 o
  -4 -10  13      310.01      321.24     33.76 o
  -3 -10  13      447.63      484.75     25.96 o
  -2 -10  13      803.34      827.53     33.10 o
  -1 -10  13      857.05      749.71     47.33 o
   0 -10  13      513.83      575.94     20.42 o
   1 -10  13      645.37      607.30     18.65 o
   2 -10  13      218.02      235.06     33.12 o
   3 -10  13      358.97      364.11     18.96 o
   4 -10  13      509.47      515.95     46.15 o
   5 -10  13      196.21      222.32     30.63 o
   6 -10  13      304.72      251.61    170.53 o
   7 -10  13      241.64      322.19     37.93 o
  -8  -9  13        0.05       -3.96     33.19 o
  -7  -9  13       50.28       76.22     36.20 o
  -6  -9  13       17.22       49.58     32.24 o
  -5  -9  13       94.16      101.49     32.10 o
  -4  -9  13      829.68      698.51     37.99 o
  -3  -9  13       61.69       63.67     10.25 o
  -2  -9  13      128.63      123.41      9.50 o
  -1  -9  13      184.89      194.61     21.66 o
   0  -9  13       45.15       34.74     10.08 o
   1  -9  13      313.25      343.57     18.86 o
   2  -9  13        0.26       15.42     10.94 o
   3  -9  13       54.27       38.49     11.79 o
   4  -9  13      171.23      185.91     39.06 o
   5  -9  13       41.62       83.08     26.53 o
   6  -9  13      153.10      163.90     30.94 o
   7  -9  13       37.47       73.05     36.06 o
  -8  -8  13        3.80        4.92     32.37 o
  -7  -8  13       23.87       43.16     33.74 o
  -6  -8  13      145.82      202.15     37.02 o
  -5  -8  13        0.72       17.07     26.63 o
  -4  -8  13       12.19        7.72      6.10 o
  -3  -8  13      190.24      162.53     26.14 o
  -2  -8  13       58.38       77.58     22.24 o
  -1  -8  13      743.78      775.40     13.84 o
   0  -8  13       42.02       35.96      8.77 o
   1  -8  13       75.97       87.98     13.85 o
   2  -8  13        4.08        5.46     20.11 o
   3  -8  13        0.16      -11.67     18.14 o
   4  -8  13      170.55      139.10     32.10 o
   5  -8  13        0.04       32.58     23.59 o
   6  -8  13        1.56        2.14     26.80 o
   7  -8  13       27.55       40.20     80.72 o
   8  -8  13        3.55       13.30     49.98 o
  -8  -7  13       21.24      -15.98     57.09 o
  -7  -7  13       38.61      130.17     34.83 o
  -6  -7  13      832.67      809.43     48.22 o
  -5  -7  13      619.53      659.86     41.39 o
  -4  -7  13      273.50      278.23     31.28 o
  -3  -7  13      317.59      328.13     27.81 o
  -2  -7  13        5.49       16.79     10.59 o
  -1  -7  13      697.16      683.91     55.02 o
   0  -7  13      225.41      252.72     13.95 o
   1  -7  13      146.59      181.29     11.49 o
   2  -7  13      147.91       82.88     20.97 o
   3  -7  13        7.57       18.05     21.65 o
   4  -7  13       79.28       48.66     22.32 o
   5  -7  13       13.68       -3.23     21.50 o
   6  -7  13       24.80        2.49     22.32 o
   7  -7  13       18.07       10.16     62.28 o
   8  -7  13       55.26       91.46     57.50 o
  -9  -6  13        1.64      -21.85     35.24 o
  -8  -6  13        6.59        8.33     30.60 o
  -7  -6  13       17.35       65.02     56.96 o
  -6  -6  13       42.99       52.86     30.32 o
  -5  -6  13      269.50      296.81     34.01 o
  -4  -6  13      193.97      268.40     30.05 o
  -3  -6  13      632.21      607.16     43.37 o
  -2  -6  13      495.53      512.58     12.16 o
  -1  -6  13      691.36      712.88     19.86 o
   0  -6  13     2221.62     2159.74     36.96 o
   1  -6  13      201.99      230.52     12.27 o
   2  -6  13      418.81      490.36     23.30 o
   3  -6  13      298.00      373.98     24.87 o
   4  -6  13      567.79      624.54     31.41 o
   5  -6  13      864.96      896.63     43.90 o
   6  -6  13      384.71      405.03     68.77 o
   7  -6  13      117.17       71.71     57.37 o
   8  -6  13       97.44       89.81     37.39 o
  -8  -5  13        0.04       16.12     30.60 o
  -7  -5  13        9.47        7.92     28.41 o
  -4  -5  13      228.88      218.41     28.27 o
  -3  -5  13      624.86      625.30     13.27 o
  -2  -5  13       12.22       13.76      7.75 o
  -1  -5  13       60.55      105.71     25.11 o
   0  -5  13     1051.84     1026.45     18.81 o
   1  -5  13        5.18        2.66      7.52 o
   2  -5  13        0.61        2.23      8.71 o
   3  -5  13        0.53       10.72     17.07 o
   4  -5  13       56.54       38.51     20.94 o
   5  -5  13      333.12      522.44     62.63 o
   6  -5  13      102.50      128.23     32.46 o
   7  -5  13       18.57       12.64     33.94 o
   8  -5  13       21.11       59.30     39.24 o
  -7  -4  13        1.16       -5.74     27.18 o
  -4  -4  13        6.14        3.31      3.47 o
  -3  -4  13        3.85        6.98      4.50 o
  -2  -4  13       85.77      124.47      8.44 o
  -1  -4  13       10.73       18.49     12.34 o
   0  -4  13      381.29      338.39     16.87 o
   1  -4  13       15.73       10.18     14.91 o
   2  -4  13      377.24      352.86     66.31 o
   3  -4  13       30.92       48.63     30.87 o
   4  -4  13       69.49       67.07     34.69 o
   5  -4  13      133.46      186.17     43.57 o
   6  -4  13        3.33       24.98     24.19 o
   7  -4  13      115.61       63.79     79.77 o
   8  -4  13        9.25       33.46     36.61 o
  -9  -3  13      158.06      152.02     40.16 o
  -7  -3  13      155.06      241.22     36.74 o
  -6  -3  13      444.67      525.60     39.88 o
  -4  -3  13      111.08      124.83      6.15 o
  -3  -3  13       15.28       15.28     20.08 o
  -2  -3  13      350.54      387.67     18.69 o
  -1  -3  13     1049.42     1003.21     20.81 o
   0  -3  13      677.14      648.06     31.62 o
   1  -3  13      768.04      835.71     23.20 o
   2  -3  13       62.32       60.14     15.98 o
   3  -3  13       40.62       74.86      6.17 o
   4  -3  13       81.09      112.41     37.02 o
   5  -3  13      249.13      297.63     47.81 o
   6  -3  13        8.91      -39.61     39.61 o
   7  -3  13       51.91      -20.62     41.11 o
   8  -3  13        0.01       59.83     37.29 o
  -8  -2  13        1.44       28.68     31.42 o
  -6  -2  13      208.31      176.47     33.33 o
  -4  -2  13      119.66      100.15      7.06 o
  -3  -2  13       23.07       13.12     12.55 o
  -2  -2  13      196.16      190.99     14.55 o
  -1  -2  13      851.53      885.54     20.04 o
   0  -2  13      352.40      319.23     14.15 o
   1  -2  13     1954.77     2014.74     27.94 o
   2  -2  13      140.65      147.29      9.29 o
   3  -2  13      265.51      251.73     16.05 o
   4  -2  13     1236.61     1295.55     62.56 o
   5  -2  13      723.67      659.32     96.30 o
   6  -2  13      516.35      453.89     55.32 o
   7  -2  13      114.59      120.20     47.53 o
   8  -2  13       25.76       51.36     45.48 o
  -5  -1  13      104.37      124.95      8.50 o
  -4  -1  13       10.07       24.06     10.86 o
  -3  -1  13      125.22      105.93     14.76 o
  -2  -1  13       63.19       48.75     10.91 o
  -1  -1  13      334.66      325.64     54.41 o
   0  -1  13       48.05       34.35      9.83 o
   1  -1  13      938.30      954.09     26.14 o
   2  -1  13       16.42       25.07     20.20 o
   3  -1  13       34.20       42.18      9.90 o
   4  -1  13      280.89      295.58     77.45 o
   5  -1  13       39.70       76.08     70.34 o
   6  -1  13      158.20      152.98     84.55 o
   7  -1  13        1.07      -39.47     75.67 o
   8  -1  13       19.55       13.80     42.89 o
  -7   0  13       51.31       44.25     29.78 o
  -6   0  13       53.13       40.89     11.95 o
  -5   0  13       57.12       57.50     15.32 o
  -4   0  13      524.88      470.90     31.62 o
  -3   0  13      159.54      151.50     16.99 o
  -2   0  13        4.76        5.84      8.98 o
  -1   0  13      266.18      296.18     18.25 o
   0   0  13      224.81      277.35     25.24 o
   1   0  13      114.36      120.12     21.05 o
   2   0  13       28.40       23.79     24.31 o
   3   0  13        3.10        3.79     15.01 o
   4   0  13       66.20       63.34     20.60 o
   5   0  13       31.55       11.88     36.06 o
   6   0  13      311.23      234.39     49.86 o
   7   0  13       95.11      128.12     47.94 o
   8   0  13       10.30      -28.82     80.86 o
  -7   1  13      318.83      386.00     39.61 o
  -6   1  13      821.51      821.68     33.74 o
  -5   1  13      838.95      827.82     32.18 o
  -4   1  13     1501.12     1627.57     32.64 o
  -3   1  13      931.44      890.68     19.89 o
  -2   1  13      675.93      626.10     48.22 o
  -1   1  13     1521.89     1588.88     48.15 o
   0   1  13      873.74      860.15     49.86 o
   1   1  13      726.58      766.03     54.77 o
   2   1  13       22.18       23.22     20.48 o
   3   1  13       98.66       92.09     31.89 o
   4   1  13      243.02      316.91     60.37 o
   5   1  13       39.97       47.41     28.06 o
   6   1  13      103.25      179.61     48.76 o
   7   1  13        2.05      -27.32     41.66 o
   8   1  13        0.13      -17.07     44.94 o
  -8   2  13       40.79       28.82     32.37 o
  -7   2  13        0.39      -15.84     52.45 o
  -6   2  13        0.53       -9.49      9.49 o
  -5   2  13       57.84       47.86     10.02 o
  -4   2  13       17.33       16.07      9.83 o
  -3   2  13      130.91      141.74     13.90 o
  -2   2  13      144.21      157.65     29.16 o
  -1   2  13       52.68       68.88     26.84 o
   0   2  13      882.02      957.86     32.30 o
   1   2  13        1.55       18.62     29.64 o
   2   2  13        7.86       -0.96     19.03 o
   3   2  13      220.16      280.32     52.78 o
   4   2  13      233.26      224.77     31.68 o
   5   2  13      904.01      836.07     81.26 o
   6   2  13      138.37      191.23     50.13 o
   7   2  13       49.11       62.97     47.12 o
   8   2  13       39.27       59.28     49.72 o
  -8   3  13        7.98       13.52     32.24 o
  -7   3  13        6.60       13.92     13.69 o
  -6   3  13       19.89        5.31     14.89 o
  -5   3  13        0.44        0.29      9.67 o
  -4   3  13        2.10       -1.60     12.90 o
  -3   3  13        0.35       25.90     13.23 o
  -2   3  13       68.58       68.49     20.00 o
  -1   3  13        3.39       -1.97     17.35 o
   0   3  13      106.73      128.92     21.44 o
   1   3  13        0.48      -26.07     26.07 o
   2   3  13      130.25      134.56     26.08 o
   3   3  13        7.77       -4.89     28.84 o
   4   3  13       49.13       28.18     26.36 o
   5   3  13       32.63        7.47     13.21 o
   6   3  13       43.99       52.44     38.58 o
   7   3  13       37.73       23.90     78.27 o
  -8   4  13        3.24       -6.56     31.96 o
  -7   4  13        0.42        5.29     15.43 o
  -6   4  13       23.33        8.04      9.27 o
  -5   4  13      250.72      179.11     32.92 o
  -4   4  13       78.55       59.13     21.38 o
  -3   4  13      337.29      387.57     24.25 o
  -2   4  13       59.18       46.98     16.85 o
  -1   4  13      262.58      228.29     27.41 o
   0   4  13      140.18      138.19     28.09 o
   1   4  13      139.85      141.67     30.71 o
   2   4  13       27.47       27.81     28.61 o
   3   4  13        1.41       52.26     26.51 o
   4   4  13       22.29       58.45     31.14 o
   5   4  13      128.73      121.99     10.54 o
   6   4  13      157.73      124.86     61.18 o
   7   4  13       84.30       81.23     35.52 o
  -8   5  13      191.72      165.68     41.93 o
  -7   5  13      173.52      146.09     77.72 o
  -6   5  13      288.46      231.66     42.89 o
  -5   5  13      885.14      945.59     33.05 o
  -4   5  13      822.50      853.33     30.32 o
  -3   5  13     1104.95     1077.85     29.87 o
  -2   5  13     1000.52     1035.78     62.01 o
  -1   5  13      728.41      709.74     54.16 o
   0   5  13      662.66      741.14     82.23 o
   1   5  13      313.85      280.47     36.28 o
   2   5  13      419.04      420.29     40.77 o
   3   5  13      186.71      192.79     35.17 o
   4   5  13       64.96      120.74     39.22 o
   5   5  13      119.35       95.94     23.87 o
   6   5  13       12.87       67.61     47.06 o
   7   5  13       31.36       18.93     33.02 o
  -7   6  13        1.45       14.25     11.65 o
  -6   6  13        7.25        7.34     21.58 o
  -5   6  13        6.79       13.53     16.23 o
  -4   6  13        1.70        6.33     15.30 o
  -3   6  13       26.59       22.31     20.48 o
  -2   6  13        4.47       14.05     18.15 o
  -1   6  13       33.93       48.48     26.10 o
   0   6  13       21.65       36.35     22.55 o
   1   6  13       42.15       29.34     24.24 o
   2   6  13       52.07       44.72     32.45 o
   3   6  13       10.66      -11.06     35.79 o
   4   6  13      179.45      281.10     45.06 o
   5   6  13       89.34       74.43     19.86 o
   6   6  13      191.69      171.59     39.07 o
  -7   7  13        3.45        5.38     15.84 o
  -6   7  13        0.80      -14.14     14.14 o
  -5   7  13        4.47        2.34     14.25 o
  -4   7  13       17.39       39.52     31.23 o
  -3   7  13        2.15       -1.48     19.12 o
  -2   7  13       17.93      -15.48     24.17 o
  -1   7  13        2.51      -21.97     21.97 o
   0   7  13        0.66       37.15     23.66 o
   1   7  13        7.78       12.23     29.13 o
   2   7  13       10.84       30.08     48.28 o
   3   7  13        1.33      -13.26     43.98 o
   4   7  13       11.55       12.97     29.36 o
   5   7  13       10.94       45.84     21.20 o
   6   7  13       31.94       20.35     32.71 o
  -6   8  13       37.05       83.83     41.59 o
  -5   8  13       19.58       19.16     21.72 o
  -4   8  13       63.71       46.56     38.59 o
  -3   8  13        0.19        5.61     28.55 o
  -2   8  13        0.07      -12.31     26.17 o
  -1   8  13       12.32       14.85     29.03 o
   0   8  13       68.43       43.41     45.54 o
   1   8  13      379.69      398.81     44.28 o
   2   8  13       96.75       74.52     35.92 o
   3   8  13       26.61       37.23     29.70 o
   4   8  13       53.56       55.35     41.73 o
   5   8  13       11.48       11.29     21.70 o
  -5   9  13      252.85      175.27     29.70 o
  -4   9  13      307.76      423.95     41.18 o
  -3   9  13      436.13      507.34     51.02 o
  -2   9  13      378.51      382.83     77.58 o
  -1   9  13      353.57      384.79     50.88 o
   0   9  13      195.51      171.94     30.88 o
   1   9  13      530.80      595.76     41.14 o
   2   9  13      172.11      202.27     44.19 o
   3   9  13      228.83      212.18     46.00 o
   4   9  13       56.89       97.42     45.12 o
  -4  10  13       84.00      105.89     32.09 o
  -3  10  13       39.30       35.16     42.75 o
  -2  10  13       17.33        5.08     29.44 o
  -1  10  13       11.26       28.08     46.97 o
   0  10  13        6.52       45.51     35.80 o
   1  10  13        0.62      -22.64     28.96 o
   2  10  13       37.62       -4.82     35.40 o
   3  10  13       17.45       49.61     44.80 o
  -2  11  13        7.96      -20.72     25.87 o
  -1  11  13        0.15       45.98     34.82 o
   0  11  13        4.81       -4.08     27.52 o
   1  11  13        1.37        0.43     35.07 o
  -2 -15  14       76.17       97.26     27.93 o
  -1 -15  14      157.18      181.72     47.67 o
   0 -15  14      314.51      317.87     72.26 o
   1 -15  14       96.59       48.30     22.45 o
   2 -15  14      268.63      273.96     21.63 o
  -4 -14  14      347.83      499.78     74.17 o
  -3 -14  14      772.16      750.33     22.36 o
  -2 -14  14      320.14      326.84     22.20 o
  -1 -14  14      332.51      392.92     26.17 o
   0 -14  14      422.45      432.98    101.49 o
   1 -14  14       81.08       82.15     32.99 o
   2 -14  14        7.63       -2.55     18.20 o
   3 -14  14        4.83       15.76     18.40 o
   4 -14  14       21.07       35.10     35.79 o
  -5 -13  14       17.20       14.34     31.01 o
  -4 -13  14        8.93       16.39     27.73 o
  -3 -13  14       10.43        7.79     16.53 o
  -2 -13  14       75.92      108.27     20.19 o
  -1 -13  14       37.51       -0.85     14.56 o
   0 -13  14       11.89       26.94     24.64 o
   1 -13  14       36.46        8.92     38.65 o
   2 -13  14        6.91        5.97     40.57 o
   3 -13  14       32.92       70.50     26.23 o
   4 -13  14       41.47       27.59     33.60 o
   5 -13  14        1.22      -15.12     26.97 o
  -6 -12  14       53.44       59.02     26.04 o
  -5 -12  14      237.41      217.84     34.55 o
  -4 -12  14       26.24       -5.05     18.88 o
  -3 -12  14      180.06      144.37     12.91 o
  -2 -12  14       64.45       48.06     17.52 o
  -1 -12  14      171.86      180.26     22.67 o
   0 -12  14      185.34      225.24     43.37 o
   1 -12  14       70.42      134.57     22.61 o
   2 -12  14      324.03      349.74     16.39 o
   3 -12  14        9.73       -6.09     10.72 o
   4 -12  14        8.73       49.75     38.65 o
   5 -12  14        0.21        8.46     25.88 o
  -6 -11  14       14.58       12.02     32.10 o
  -5 -11  14        1.87       16.53     25.55 o
  -4 -11  14       85.00       57.06     26.27 o
  -3 -11  14       34.40       29.17     11.36 o
  -2 -11  14      293.99      280.13     28.10 o
  -1 -11  14      280.46      337.65     33.61 o
   0 -11  14      399.43      365.97     22.26 o
   1 -11  14      576.67      545.95     25.16 o
   2 -11  14      233.60      276.56     37.36 o
   3 -11  14      399.44      385.32     30.97 o
   4 -11  14      197.04      238.25     42.21 o
   5 -11  14      112.17      123.30     40.43 o
   6 -11  14      164.41      226.19     35.16 o
  -7 -10  14      141.98      139.18     71.98 o
  -6 -10  14      155.48       30.73     57.23 o
  -5 -10  14      713.45      779.52     48.76 o
  -4 -10  14     1102.93     1147.97     47.60 o
  -3 -10  14      620.59      616.88     13.00 o
  -2 -10  14     1691.41     1682.96     33.64 o
  -1 -10  14      696.46      745.79     31.87 o
   0 -10  14     1028.85     1125.56     23.14 o
   1 -10  14     1854.20     1897.57     27.31 o
   2 -10  14      470.02      467.60     20.59 o
   3 -10  14      181.88      238.78     11.00 o
   4 -10  14       14.78       35.28     27.57 o
   5 -10  14       11.77       34.22     33.03 o
   6 -10  14      167.90      193.60     43.26 o
  -7  -9  14       39.62       80.59     36.74 o
  -6  -9  14        0.06      -20.76     30.05 o
  -5  -9  14        0.11      -18.44     27.73 o
  -4  -9  14        8.23        1.68      5.81 o
  -3  -9  14       26.18       35.07      7.34 o
  -2  -9  14       25.96       17.16      8.74 o
  -1  -9  14        0.49       14.58     11.61 o
   0  -9  14      161.97      176.90     23.67 o
   1  -9  14        3.67       -9.38      9.38 o
   2  -9  14       45.90       81.51     19.49 o
   3  -9  14       50.39       69.02     22.95 o
   4  -9  14        0.70      -22.85     22.85 o
   5  -9  14       44.46       54.08     25.95 o
   6  -9  14       24.14      -13.31     30.88 o
   7  -9  14       14.80       55.40     30.91 o
  -8  -8  14       97.68      136.59     41.25 o
  -7  -8  14       77.91       48.08     34.28 o
  -6  -8  14      207.35      257.33     37.70 o
  -5  -8  14      276.30      280.28     35.51 o
  -4  -8  14      970.51     1005.43     44.94 o
  -3  -8  14      954.11      865.31     20.37 o
  -2  -8  14      206.45      202.20     14.50 o
  -1  -8  14      509.38      503.48     22.87 o
   0  -8  14       98.57       98.32     12.79 o
   1  -8  14      440.19      492.39     37.60 o
   2  -8  14       40.70       75.26     21.90 o
   3  -8  14       94.99       99.18     25.27 o
   4  -8  14        3.74       12.99     20.90 o
   5  -8  14        0.01      -24.32     24.32 o
   6  -8  14       20.31       -6.24     24.44 o
   7  -8  14        3.66      -28.98     75.26 o
  -8  -7  14       19.62       26.23     62.15 o
  -7  -7  14        2.43      -33.05     33.05 o
  -6  -7  14       21.49       46.85     30.05 o
  -5  -7  14        9.63       46.30     28.00 o
  -4  -7  14        0.14        7.24     23.36 o
  -3  -7  14      168.97      159.36     10.00 o
  -2  -7  14       49.73       51.09     11.77 o
  -1  -7  14      708.36      687.37     18.66 o
   0  -7  14      433.17      430.13     16.13 o
   1  -7  14      355.91      363.15     15.08 o
   2  -7  14     1153.01     1131.27     32.44 o
   3  -7  14      161.73      169.54     22.51 o
   4  -7  14      371.74      391.52     29.73 o
   5  -7  14      255.62      378.84     37.12 o
   6  -7  14      158.15      185.67     31.05 o
   7  -7  14      214.80      201.23     57.16 o
  -8  -6  14      343.97      366.88     46.85 o
  -6  -6  14      279.80      309.65     37.43 o
  -5  -6  14     1308.23     1327.37     51.90 o
  -4  -6  14     1788.17     1753.67     53.95 o
  -3  -6  14     3070.46     3019.19     29.07 o
  -2  -6  14     1209.74     1191.45     15.99 o
  -1  -6  14     2276.93     2271.89     31.23 o
   0  -6  14     1701.90     1658.23     27.29 o
   1  -6  14     2490.55     2520.93     32.59 o
   2  -6  14     2679.93     2723.11     86.26 o
   3  -6  14       86.26      133.10     21.79 o
   4  -6  14       32.56       95.83     23.23 o
   5  -6  14      200.84      223.09     28.65 o
   6  -6  14      234.79      239.20     41.39 o
   7  -6  14      208.34      250.95     34.88 o
   8  -6  14       26.76        4.99     27.66 o
  -8  -5  14       29.08       24.31     33.46 o
  -4  -5  14        6.63       31.42     24.31 o
  -3  -5  14       58.80       44.64      5.79 o
  -2  -5  14       55.76       45.99     11.61 o
  -1  -5  14       23.01       34.70      8.37 o
   0  -5  14        3.78        0.28      7.49 o
   1  -5  14      119.07      162.69      9.99 o
   2  -5  14        0.29       -0.84      6.11 o
   3  -5  14       37.40       44.84     19.40 o
   4  -5  14        9.02      -20.84     20.84 o
   5  -5  14        6.83       44.55     23.49 o
   6  -5  14        0.18       44.09     40.16 o
   7  -5  14        0.81      -25.36     37.90 o
   8  -5  14        0.98       11.47     62.01 o
  -7  -4  14      134.76      130.44     34.56 o
  -4  -4  14     1742.97     1653.89     46.73 o
  -3  -4  14     3478.91     3466.92     35.86 o
  -2  -4  14      322.37      345.82     11.04 o
  -1  -4  14      332.69      313.34     14.74 o
   0  -4  14      645.62      653.69     17.60 o
   1  -4  14      288.91      325.66     18.78 o
   2  -4  14       54.73       73.18      7.65 o
   3  -4  14       30.34       28.68     54.77 o
   6  -4  14       84.26       52.72     34.01 o
   7  -4  14       47.84       24.72     43.57 o
   8  -4  14        0.11       10.34     27.93 o
  -6  -3  14        0.10        9.01     25.95 o
  -4  -3  14      113.11      121.57      7.83 o
  -3  -3  14       25.38       39.42     22.26 o
  -2  -3  14      115.60      167.82     34.49 o
  -1  -3  14       66.68       70.63     15.43 o
   0  -3  14      468.10      511.52     16.24 o
   1  -3  14      478.09      620.18     50.13 o
   2  -3  14      163.08      177.56     45.83 o
   3  -3  14      534.76      553.50     12.84 o
   4  -3  14      126.81      150.11     39.75 o
   8  -3  14      195.49      118.15     41.52 o
  -8  -2  14       48.70       38.79     33.60 o
  -6  -2  14      289.75      312.79     36.33 o
  -5  -2  14     1348.83     1318.09     50.67 o
  -4  -2  14     4764.64     4886.35     75.81 o
  -3  -2  14     4152.20     4110.40     49.16 o
  -2  -2  14     2363.75     2235.98     32.85 o
  -1  -2  14      800.17      824.45     35.10 o
   0  -2  14     2250.86     2180.44     38.68 o
   1  -2  14     3324.11     3339.67     42.10 o
   2  -2  14      296.91      336.78     10.71 o
   3  -2  14      999.26     1021.66     12.53 o
   4  -2  14      125.87      124.57     39.20 o
   5  -2  14      170.50      210.07     46.17 o
   6  -2  14     1126.83     1165.52     74.58 o
  -5  -1  14       21.00       18.61      8.15 o
  -4  -1  14        6.98       14.00      6.57 o
  -3  -1  14        0.12       10.93      9.66 o
  -2  -1  14       56.14       62.91     10.96 o
  -1  -1  14       59.40       91.28     12.37 o
   0  -1  14       47.05       89.97     17.11 o
   1  -1  14      149.70      171.90     19.14 o
   2  -1  14        0.20       -7.51      7.79 o
   3  -1  14       24.61        0.41     19.12 o
   4  -1  14        7.48        5.46     32.24 o
   5  -1  14        0.23       28.82     37.70 o
   6  -1  14       93.78       58.73     43.98 o
   7  -1  14      112.41      124.84     51.36 o
   8  -1  14        0.81      -47.53     48.63 o
  -7   0  14      197.18      168.28     35.65 o
  -6   0  14      106.45       69.39      4.37 o
  -5   0  14      919.76      861.99     43.50 o
  -4   0  14     1591.68     1589.86     23.16 o
  -3   0  14      822.24      784.19     18.86 o
  -2   0  14     1026.32     1025.29     22.11 o
  -1   0  14      972.10      982.91     24.64 o
   0   0  14      722.66      702.17     30.00 o
   1   0  14     1472.37     1480.77     23.18 o
   2   0  14      459.74      435.55     35.99 o
   3   0  14       55.14       66.86      6.82 o
   4   0  14        7.56       -0.74     16.87 o
   5   0  14       16.26      -39.06     39.75 o
   6   0  14        6.38       34.28     76.90 o
   7   0  14       22.66      -49.99     49.99 o
   8   0  14        0.01       65.02     51.49 o
  -8   1  14        8.01        6.56     31.69 o
  -7   1  14       53.69       86.32     34.15 o
  -6   1  14       44.21       90.85     31.59 o
  -5   1  14        4.76        1.44      7.68 o
  -4   1  14        1.08       -8.99     10.20 o
  -3   1  14        8.83       -1.33     22.40 o
  -2   1  14       22.43       39.40     13.86 o
  -1   1  14        0.38       14.18     26.37 o
   0   1  14      211.28      261.55     22.50 o
   1   1  14      382.75      463.98     34.65 o
   2   1  14      592.51      664.65     41.70 o
   3   1  14        7.66       10.03     28.23 o
   4   1  14        7.12        9.47     17.40 o
   5   1  14      170.38      202.29     84.00 o
   6   1  14      142.30       79.22     46.85 o
   7   1  14      127.70      113.64     53.00 o
  -8   2  14       87.12      119.24     38.52 o
  -7   2  14      153.59      208.85     38.24 o
  -6   2  14      172.41      157.40     24.42 o
  -5   2  14     1040.59     1064.68     56.86 o
  -4   2  14     2101.02     2027.18     45.89 o
  -3   2  14     1595.70     1571.10     34.36 o
  -2   2  14     2027.53     2164.19     37.14 o
  -1   2  14     1222.13     1197.56     37.93 o
   0   2  14     1996.07     1934.48     41.92 o
   1   2  14     1724.89     1653.50     43.17 o
   2   2  14     2003.41     2101.69     61.67 o
   3   2  14      236.70      295.69     63.24 o
   4   2  14      307.33      230.13     58.63 o
   5   2  14      205.74      288.71     36.99 o
   6   2  14      267.68      276.73     56.41 o
   7   2  14      154.50      206.93     57.37 o
  -8   3  14       10.70       -0.14     30.19 o
  -7   3  14        8.42       63.24     33.87 o
  -6   3  14       27.22       15.34     10.11 o
  -5   3  14        0.38       -1.23     15.44 o
  -4   3  14        0.52       -0.73     13.39 o
  -3   3  14      186.71      237.71     17.81 o
  -2   3  14       23.96       22.29     19.38 o
  -1   3  14      153.61      160.16     20.76 o
   0   3  14        5.33       29.26     24.35 o
   1   3  14        6.79      -12.42     20.72 o
   2   3  14       63.87       37.57     29.97 o
   3   3  14        2.60       11.09     24.43 o
   4   3  14       43.92       65.61     29.64 o
   5   3  14       15.37       33.66     36.78 o
   6   3  14       11.22       24.36     31.39 o
   7   3  14       15.97       -3.00     43.30 o
  -7   4  14       21.72       28.55     32.64 o
  -6   4  14      452.91      395.31     64.95 o
  -5   4  14      517.10      527.91     29.83 o
  -4   4  14      442.31      509.37     24.61 o
  -3   4  14     1177.66     1208.06     30.53 o
  -2   4  14      545.37      668.05    121.22 o
  -1   4  14      820.94      867.78     31.23 o
   0   4  14      682.77      739.54     32.55 o
   1   4  14      567.66      567.45     43.37 o
   2   4  14      209.36      224.85     30.52 o
   3   4  14       18.43       34.97     33.11 o
   4   4  14       18.96       36.54     28.49 o
   5   4  14       11.10       -6.00      8.53 o
   6   4  14        0.03      -29.85     32.74 o
  -7   5  14       25.14       29.09     14.21 o
  -6   5  14       49.74       60.91     32.58 o
  -5   5  14       18.70       27.52     20.01 o
  -4   5  14        0.55      -14.36     14.36 o
  -3   5  14       22.25       33.58     20.50 o
  -2   5  14       14.18        9.35     17.24 o
  -1   5  14        1.71       21.70     34.71 o
   0   5  14       49.93       44.56     47.33 o
   1   5  14      206.15      216.67     36.04 o
   2   5  14       42.70       46.23     33.09 o
   3   5  14        3.48       37.70     27.91 o
   4   5  14        0.21        3.54     36.06 o
   5   5  14       34.23       -3.59     15.06 o
   6   5  14       50.64       93.86     36.92 o
  -6   6  14      152.68      164.58     65.56 o
  -5   6  14      377.97      394.42     74.92 o
  -4   6  14      304.38      369.00     57.91 o
  -3   6  14      744.84      735.44     28.65 o
  -2   6  14      917.74      831.00     39.55 o
  -1   6  14      771.53      849.83     35.25 o
   0   6  14     1011.03      886.49    128.26 o
   1   6  14     1102.34     1046.04     52.90 o
   2   6  14      612.62      634.14     49.49 o
   3   6  14      364.58      466.97     51.77 o
   4   6  14      141.51      160.60     63.04 o
   5   6  14       80.11       93.05     23.24 o
  -6   7  14        0.52       -1.63     24.24 o
  -5   7  14        3.50        9.81     15.42 o
  -4   7  14       71.04      108.00     34.84 o
  -3   7  14       19.04       19.46     20.90 o
  -2   7  14       10.71        9.23     53.00 o
  -1   7  14        4.80        4.05     20.32 o
   0   7  14        2.68       -7.13     27.14 o
   1   7  14        6.56       12.73     24.76 o
   2   7  14        6.47      -27.36     27.86 o
   3   7  14       18.14       -6.33     68.09 o
   4   7  14        4.91       -4.27     29.21 o
   5   7  14        0.34       -6.80     19.12 o
  -5   8  14      412.70      433.47     36.06 o
  -4   8  14      445.50      462.89     32.71 o
  -3   8  14      415.17      480.84     51.24 o
  -2   8  14      420.26      477.70     39.27 o
  -1   8  14      362.40      451.76    122.79 o
   0   8  14      133.91       99.13     35.20 o
   1   8  14       78.75      129.50     40.91 o
   2   8  14        2.95       -9.51     51.70 o
   3   8  14       93.34       64.56     40.02 o
   4   8  14        7.65       40.77     33.55 o
  -4   9  14        1.31       -8.36     37.43 o
  -3   9  14       14.88       11.73     21.38 o
  -2   9  14       31.09       66.72     25.48 o
  -1   9  14        1.70        7.45     23.75 o
   0   9  14        4.68      -27.91     27.91 o
   1   9  14       25.81        3.29     32.36 o
   2   9  14       14.38      -27.78     31.10 o
   3   9  14        9.73      -25.03     32.06 o
  -2  10  14      194.78      245.35     32.82 o
  -1  10  14      315.35      314.16     44.03 o
   0  10  14      121.72      132.62     41.38 o
   1  10  14      179.96      130.44     35.54 o
  -1 -15  15     1079.36      993.55     39.61 o
   0 -15  15      667.43      689.64     32.06 o
  -3 -14  15       18.25        2.32     24.86 o
  -2 -14  15        6.69        5.31     30.25 o
  -1 -14  15        7.24       48.89     19.85 o
   0 -14  15       81.23       75.85     16.50 o
   1 -14  15        2.48       16.23     14.27 o
   2 -14  15        4.30       28.33     14.89 o
   3 -14  15       60.65       34.01     32.92 o
  -4 -13  15        0.72       -1.23     46.17 o
  -3 -13  15        2.38        5.74     24.86 o
  -2 -13  15       89.01       82.38     13.17 o
  -1 -13  15        0.21       -5.40     14.42 o
   0 -13  15       51.33       43.76     14.39 o
   1 -13  15      173.47      142.08     32.03 o
   2 -13  15      104.00       98.13     14.17 o
   3 -13  15       61.28       57.10     69.46 o
   4 -13  15       29.38       -5.68     27.86 o
  -5 -12  15        8.85        4.74     20.73 o
  -4 -12  15       33.44        7.95     19.83 o
  -3 -12  15      113.39       80.86     14.92 o
  -2 -12  15        2.45        4.37     10.01 o
  -1 -12  15       21.68       27.49     12.70 o
   0 -12  15        8.64      -15.16     21.47 o
   1 -12  15       32.26       28.43     13.09 o
   2 -12  15       74.92       60.23     11.77 o
   3 -12  15       81.98       80.20     17.45 o
   4 -12  15        3.22       -5.74     28.34 o
   5 -12  15       24.38       11.37     31.25 o
  -6 -11  15      165.44      147.38     39.75 o
  -5 -11  15      630.67      617.66     47.81 o
  -4 -11  15     1205.87     1240.01     63.24 o
  -3 -11  15     1730.09     1579.74     79.55 o
  -2 -11  15     2230.41     2125.10     29.67 o
  -1 -11  15     1415.61     1305.35     28.61 o
   0 -11  15     2356.18     2340.86     53.79 o
   1 -11  15     1168.41     1158.88     30.54 o
   2 -11  15      738.64      714.99     18.08 o
   3 -11  15     1091.98     1043.33    124.23 o
   4 -11  15      348.28      405.51     33.40 o
   5 -11  15      195.66      189.27     32.84 o
  -6 -10  15        3.70      -23.63     57.78 o
  -5 -10  15       12.89       33.33     53.54 o
  -4 -10  15       49.81       37.97     28.14 o
  -3 -10  15       90.62       79.20     12.09 o
  -2 -10  15       33.37       33.11      9.45 o
  -1 -10  15       53.37       40.59     11.76 o
   0 -10  15       11.12       22.43     12.04 o
   1 -10  15        5.89       -4.85     10.76 o
   2 -10  15       51.11       32.70     20.08 o
   3 -10  15       22.72       25.13     51.56 o
   4 -10  15       59.58       78.00     33.25 o
   5 -10  15       91.93       82.31     49.68 o
   6 -10  15        3.14       29.48     37.17 o
  -7  -9  15        0.24       11.34     32.92 o
  -6  -9  15       15.83       21.31     54.36 o
  -5  -9  15       16.34       50.95     29.64 o
  -4  -9  15       21.20      -10.24     25.27 o
  -3  -9  15       12.04       10.10      9.14 o
  -2  -9  15       45.56       75.19     17.79 o
  -1  -9  15       23.44       25.58     12.38 o
   0  -9  15       20.44       36.61     10.42 o
   1  -9  15       25.15       17.56     19.81 o
   2  -9  15      144.51      132.11     24.74 o
   3  -9  15       92.47       87.02     34.35 o
   4  -9  15       36.24       26.77     29.64 o
   5  -9  15        6.36      -25.37     32.55 o
   6  -9  15       44.78       36.15     28.58 o
  -7  -8  15       28.24       96.30     37.29 o
  -6  -8  15       44.70       83.46     33.33 o
  -5  -8  15       76.99       84.14     30.60 o
  -4  -8  15       39.91       88.78     28.55 o
  -3  -8  15       48.63       56.46     24.25 o
  -2  -8  15      274.37      298.33     18.93 o
  -1  -8  15        2.72        5.11     10.85 o
   0  -8  15       84.59       80.91     13.19 o
   1  -8  15       77.99       87.38     30.65 o
   2  -8  15       46.78       49.37     18.44 o
   3  -8  15        4.84       -3.29     22.33 o
   4  -8  15      203.85      238.07     55.18 o
   5  -8  15        5.86       16.02     27.65 o
   6  -8  15       61.34       33.07     51.90 o
   7  -8  15       31.14       10.70     39.82 o
  -7  -7  15      124.41      125.66     37.29 o
  -6  -7  15      782.00      792.35     48.63 o
  -5  -7  15      609.08      674.48     41.93 o
  -4  -7  15     1664.55     1639.07     54.23 o
  -3  -7  15     4320.17     3997.16     72.79 o
  -2  -7  15     3549.02     3397.95     35.32 o
  -1  -7  15     5903.94     5701.13     58.10 o
   0  -7  15     2857.69     2752.51     31.76 o
   1  -7  15     3554.28     3496.18     78.22 o
   2  -7  15     2359.17     2371.93     45.53 o
   3  -7  15     1279.62     1320.62     46.03 o
   4  -7  15     1072.83     1067.45     38.63 o
   5  -7  15      105.36       93.81     42.21 o
   6  -7  15       49.03       75.04     28.09 o
   7  -7  15       51.37       57.90     35.60 o
  -8  -6  15       30.09       13.52     33.87 o
  -6  -6  15      155.30      200.10     34.97 o
  -5  -6  15       15.07       -9.42     25.13 o
  -4  -6  15      171.30      232.88     30.05 o
  -3  -6  15      240.49      274.06     12.47 o
  -2  -6  15       24.89       27.95     10.31 o
  -1  -6  15      127.34      145.51     18.43 o
   0  -6  15       36.82       27.76     22.75 o
   1  -6  15       52.63       40.59     12.25 o
   2  -6  15        0.05       12.77     18.53 o
   3  -6  15       26.56       45.48     20.60 o
   4  -6  15       26.73       50.33     45.07 o
   5  -6  15       23.94       43.67     24.29 o
   6  -6  15       16.06       42.40     26.57 o
   7  -6  15        7.22      -25.85     28.22 o
  -8  -5  15        9.08       23.22     34.15 o
  -4  -5  15       27.84       16.46      3.85 o
  -3  -5  15       16.79       13.51      7.54 o
  -2  -5  15       45.20       26.27      8.20 o
  -1  -5  15      139.75      143.60     15.95 o
   0  -5  15      118.40      126.79     14.38 o
   1  -5  15        0.15        9.38      8.01 o
   2  -5  15       41.25       75.67     33.10 o
   3  -5  15      193.29      253.81     51.36 o
   4  -5  15      125.12      130.01     24.84 o
   5  -5  15       60.40       99.43     30.72 o
   6  -5  15       46.20       57.23     60.24 o
   7  -5  15      100.37      102.31     40.70 o
  -7  -4  15        9.53      -32.37     32.37 o
  -4  -4  15       13.09       15.95      5.46 o
  -3  -4  15      432.08      417.99     11.79 o
  -2  -4  15      189.22      188.59     29.16 o
  -1  -4  15      210.54      238.18     15.15 o
   0  -4  15        0.01       36.07     15.96 o
   1  -4  15        8.53       20.37     18.85 o
   2  -4  15       35.81       77.64     45.55 o
   3  -4  15       61.22       80.86     34.69 o
   4  -4  15       17.17       12.84     34.15 o
   5  -4  15       90.81      150.52     44.53 o
   6  -4  15       21.42       24.96     29.91 o
  -6  -3  15      265.06      257.06     35.38 o
  -4  -3  15     1268.59     1233.80     33.05 o
  -3  -3  15     3607.71     3437.51     55.25 o
  -2  -3  15     8250.25     8146.59    154.62 o
  -1  -3  15     6724.69     6766.43     87.93 o
   0  -3  15     5755.31     5827.17     69.12 o
   1  -3  15     4756.61     4660.40     55.54 o
   2  -3  15     4059.63     3772.72     44.44 o
   3  -3  15     2223.33     2034.56    158.03 o
   4  -3  15      211.88      164.32     41.39 o
   5  -3  15      106.50       83.32     41.93 o
   6  -3  15       70.32      176.06     49.58 o
   7  -3  15       26.10      -12.43     43.98 o
  -8  -2  15       31.44       28.55     33.33 o
  -6  -2  15       31.76       31.14     27.86 o
  -5  -2  15      303.08      210.09     24.01 o
  -4  -2  15       53.02       61.19     15.84 o
  -3  -2  15      237.22      228.79     16.25 o
  -2  -2  15      406.94      403.72     22.20 o
  -1  -2  15      167.84      880.79    497.46 o
   0  -2  15      183.90      202.67     26.29 o
   1  -2  15       99.13      119.25     11.51 o
   2  -2  15        0.85       24.00     12.80 o
   3  -2  15       84.19       84.89      8.98 o
   4  -2  15        8.86       27.32     34.69 o
   5  -2  15        5.08       62.69     72.53 o
   6  -2  15        1.25       59.28     79.49 o
   7  -2  15        9.13       28.27     46.44 o
  -5  -1  15       17.38       -7.44     19.33 o
  -4  -1  15       93.63      121.34     38.72 o
  -3  -1  15        3.14        3.40     13.25 o
  -2  -1  15       46.55       16.11     11.54 o
  -1  -1  15      338.11      380.68     23.63 o
   0  -1  15       71.57       78.59     11.32 o
   1  -1  15      219.60      208.46     19.14 o
   2  -1  15      168.03      184.89     16.33 o
   3  -1  15        3.88        9.15     12.98 o
   4  -1  15       22.50       25.00     63.79 o
   5  -1  15        1.91        6.28     36.88 o
   6  -1  15        1.08       61.33     44.94 o
   7  -1  15       12.40       17.76     45.62 o
  -5   0  15      276.06      289.22     13.07 o
  -4   0  15      233.06      298.35     11.27 o
  -3   0  15      323.23      322.31     34.36 o
  -2   0  15      323.60      296.24     17.08 o
  -1   0  15      122.44      149.76     32.79 o
   0   0  15       51.95       56.89     12.72 o
   1   0  15       14.24       20.58     10.37 o
   2   0  15        5.10       12.89     12.85 o
   3   0  15       27.04        3.29     10.18 o
   4   0  15       87.19       76.52      6.21 o
   5   0  15        5.63       19.94     39.06 o
   6   0  15       45.34        9.29     40.70 o
   7   0  15       52.98       42.21     49.04 o
  -8   1  15       37.06       58.05     34.97 o
  -6   1  15      330.90      374.39     40.70 o
  -5   1  15      646.66      652.72     39.08 o
  -4   1  15     1679.66     1694.86     32.37 o
  -3   1  15     3610.28     3595.74     44.77 o
  -2   1  15     4782.30     4695.99     63.50 o
  -1   1  15     3760.09     3698.99     56.63 o
   0   1  15     3282.65     3417.61     84.22 o
   1   1  15     3277.43     3197.67     70.38 o
   2   1  15     2334.52     2286.21     54.28 o
   3   1  15     1730.50     1689.84     50.79 o
   4   1  15      862.17      759.50     57.90 o
   5   1  15      119.85      115.69     47.12 o
   6   1  15      148.46       99.71     50.54 o
   7   1  15       95.77       94.52     54.64 o
  -7   2  15      106.08      162.13     39.20 o
  -6   2  15      154.48      268.81     67.48 o
  -5   2  15      161.34      138.61     12.63 o
  -4   2  15      180.36      194.64     16.46 o
  -3   2  15      428.39      470.85     32.79 o
  -2   2  15      209.38      203.30     19.03 o
  -1   2  15      655.34      701.45     33.81 o
   0   2  15       63.29       45.20     25.13 o
   1   2  15      231.00      256.07     58.87 o
   2   2  15      131.68      149.05     33.94 o
   3   2  15        0.03       83.54     37.56 o
   4   2  15      117.56      118.75     65.15 o
   5   2  15        3.64       15.09     35.56 o
   6   2  15       31.03      -45.07     85.23 o
  -7   3  15        3.15      -20.90     58.05 o
  -6   3  15        6.33       12.61     10.65 o
  -5   3  15       11.41       11.05     17.62 o
  -4   3  15       86.34       77.08     16.66 o
  -3   3  15       75.52       87.18     19.65 o
  -2   3  15      210.67      230.83     25.50 o
  -1   3  15        0.04      -22.39     22.39 o
   0   3  15      186.79      190.94     24.77 o
   1   3  15        0.42       30.52     27.89 o
   2   3  15        2.60       -0.11     27.01 o
   3   3  15       38.51       54.00     34.49 o
   4   3  15       64.74       74.46     37.72 o
   5   3  15       24.94       27.64     30.57 o
   6   3  15        1.12      -33.46     33.46 o
  -7   4  15       35.67       62.56     36.61 o
  -6   4  15      198.50      132.30     20.90 o
  -5   4  15      174.39      178.64     24.97 o
  -4   4  15      209.13      229.20     35.04 o
  -3   4  15      235.24      269.54     41.32 o
  -2   4  15      212.07      174.93     25.34 o
  -1   4  15      151.37      248.02     24.43 o
   0   4  15      119.36       99.99     30.94 o
   1   4  15       34.42       34.39     25.82 o
   2   4  15        6.89       35.70     31.89 o
   3   4  15        2.69       44.45     28.39 o
   4   4  15        0.98       23.13     29.36 o
   5   4  15        4.04        0.07     27.43 o
   6   4  15       44.95       33.01     34.94 o
  -6   5  15      150.06       89.13     23.61 o
  -5   5  15      426.52      446.28     24.11 o
  -4   5  15     1059.21     1023.52     28.96 o
  -3   5  15     1834.86     1711.41     38.30 o
  -2   5  15     1468.87     1482.24     39.04 o
  -1   5  15     1871.79     1904.94     67.54 o
   0   5  15     1629.90     1744.24     56.47 o
   1   5  15     1155.88     1096.76     43.17 o
   2   5  15     1302.35     1183.42     47.90 o
   3   5  15      996.58     1180.99    150.66 o
   4   5  15      305.38      296.97     39.40 o
   5   5  15      194.26      189.77     40.18 o
  -6   6  15      130.89      105.02     19.68 o
  -5   6  15      104.52      160.74     61.60 o
  -4   6  15       93.60      106.04     22.58 o
  -3   6  15      280.06      246.84     23.23 o
  -2   6  15      262.20      275.77     37.43 o
  -1   6  15      226.87      190.29     26.99 o
   0   6  15      212.81      197.45     29.22 o
   1   6  15      180.41      131.21     36.87 o
   2   6  15      142.57       94.92     54.57 o
   3   6  15       55.61       23.40     29.64 o
   4   6  15       12.68       11.77     34.69 o
   5   6  15       12.25       46.03     89.06 o
  -5   7  15        4.65       19.28     16.31 o
  -4   7  15        6.04       -1.23     20.56 o
  -3   7  15       15.25       30.42     24.03 o
  -2   7  15        5.10       36.86     22.25 o
  -1   7  15        2.16        7.33     25.64 o
   0   7  15        5.93       10.12     54.16 o
   1   7  15       52.77        4.41     45.69 o
   2   7  15        0.11       10.22     34.21 o
   3   7  15       38.80       80.56     33.76 o
   4   7  15       97.85       95.79     64.66 o
  -4   8  15       64.58       77.53     21.60 o
  -3   8  15      138.48       99.73     30.52 o
  -2   8  15      109.37      153.70     33.93 o
  -1   8  15      115.63      104.60     34.56 o
   0   8  15       63.71       61.72     35.19 o
   1   8  15        4.30        4.65     26.51 o
   2   8  15        1.19       -2.30     27.33 o
   3   8  15       19.33       11.88     78.95 o
  -2   9  15      718.85      639.69     68.16 o
  -1   9  15      811.96      853.49     79.43 o
   0   9  15      628.21      532.23     50.82 o
   1   9  15      926.09      825.30     49.69 o
  -1 -14  16      204.65      197.32     14.97 o
   0 -14  16      504.14      487.18     32.78 o
   1 -14  16      235.75      268.85     31.96 o
  -3 -13  16        2.77        9.01     25.54 o
  -2 -13  16        1.01       -5.63     10.91 o
  -1 -13  16       11.32       23.66     12.83 o
   0 -13  16        0.67        3.78     15.14 o
   1 -13  16       10.16       10.63     19.77 o
   2 -13  16        2.97        4.33     20.14 o
   3 -13  16       92.11      107.30     26.76 o
  -4 -12  16      129.51      154.48     35.10 o
  -3 -12  16      404.40      450.06     36.61 o
  -2 -12  16      430.40      381.86     33.07 o
  -1 -12  16      522.83      479.71     21.80 o
   0 -12  16      703.11      669.58     26.02 o
   1 -12  16      521.36      594.32     19.63 o
   2 -12  16      540.04      482.88     24.07 o
   3 -12  16       98.80       89.92     26.77 o
   4 -12  16        2.69       61.01     36.47 o
  -5 -11  16       84.06      112.14     35.38 o
  -4 -11  16        6.84       86.05     54.77 o
  -3 -11  16      131.35      104.22     29.64 o
  -2 -11  16      333.90      300.15     14.52 o
  -1 -11  16      323.28      307.94     21.59 o
   0 -11  16      223.55      205.74     15.33 o
   1 -11  16       76.11       98.58     18.94 o
   2 -11  16      115.37      140.20     23.12 o
   3 -11  16       10.41       10.61     32.51 o
   4 -11  16       38.54       56.82     25.83 o
   5 -11  16        3.60      -21.55     30.52 o
  -6 -10  16       21.69      116.37     36.88 o
  -5 -10  16       55.24       89.74     58.60 o
  -4 -10  16      161.96      130.58     32.37 o
  -3 -10  16      182.13      174.69     21.64 o
  -2 -10  16     1056.70     1018.87     51.04 o
  -1 -10  16      656.68      559.93     19.76 o
   0 -10  16     1177.28     1160.50     27.50 o
   1 -10  16      846.16      879.37     69.39 o
   2 -10  16      783.23      838.48     31.89 o
   3 -10  16      430.99      307.82     86.05 o
   4 -10  16      289.63      315.71     39.34 o
   5 -10  16      111.24       96.45     29.50 o
  -6  -9  16        1.24      -19.40     55.05 o
  -5  -9  16        2.45      -46.99     51.90 o
  -4  -9  16        6.31       -2.19     23.63 o
  -3  -9  16       55.61       33.04      7.63 o
  -2  -9  16       61.50       45.60     27.93 o
  -1  -9  16       30.69       34.76     10.94 o
   0  -9  16       16.58       14.27      9.87 o
   1  -9  16       18.61       18.62     21.03 o
   2  -9  16        1.30        8.27     17.44 o
   3  -9  16       33.95       49.46     39.41 o
   4  -9  16       52.66       13.35     29.29 o
   5  -9  16        2.90       14.07     44.17 o
   6  -9  16       36.96       37.38     37.74 o
  -6  -8  16      119.53      101.62     35.65 o
  -5  -8  16       57.23       32.78     28.55 o
  -4  -8  16      633.59      559.74     39.34 o
  -3  -8  16      598.08      533.66     22.47 o
  -2  -8  16      364.19      383.73     34.69 o
  -1  -8  16     1375.48     1313.37     41.42 o
   0  -8  16      488.78      541.14     15.51 o
   1  -8  16     1722.36     1814.28     53.00 o
   2  -8  16      665.40      739.83     29.27 o
   3  -8  16      451.07      385.49     34.83 o
   4  -8  16      275.69      357.92     50.54 o
   5  -8  16       23.07      -11.06     23.96 o
   6  -8  16      161.20      154.96     76.29 o
  -7  -7  16        5.09       19.53     31.96 o
  -6  -7  16      124.04      112.00     34.42 o
  -5  -7  16       70.61       83.18     29.91 o
  -4  -7  16      267.46      276.46     31.83 o
  -3  -7  16      477.51      488.48     29.64 o
  -2  -7  16      685.62      633.80     29.17 o
  -1  -7  16      705.49      695.85     21.17 o
   0  -7  16      301.40      262.96     16.46 o
   1  -7  16      604.39      607.24     31.93 o
   2  -7  16      146.35      118.19     21.03 o
   3  -7  16      113.21      150.21     36.20 o
   4  -7  16       11.82       -9.70     24.56 o
   5  -7  16       18.15       28.28     24.61 o
   6  -7  16        0.60       12.61     26.06 o
  -5  -6  16      151.22      170.60     32.24 o
  -4  -6  16       47.56       51.77     25.27 o
  -3  -6  16      516.66      516.42     10.46 o
  -2  -6  16      876.27      822.90     41.16 o
  -1  -6  16     1299.16     1296.74     29.96 o
   0  -6  16     1573.46     1655.73     32.16 o
   1  -6  16     1039.40     1033.67     43.53 o
   2  -6  16     1603.17     1535.56     32.67 o
   3  -6  16      530.61      584.24     81.89 o
   4  -6  16      274.43      333.82     52.66 o
   5  -6  16      181.47      276.30     79.02 o
   6  -6  16       67.80       89.07     56.07 o
  -4  -5  16       77.98       61.28     12.22 o
  -3  -5  16       11.21       17.89      7.18 o
  -2  -5  16       59.33       74.65     17.28 o
  -1  -5  16        0.10        7.28      9.23 o
   0  -5  16        8.78        1.41      8.92 o
   1  -5  16        9.84       27.54     17.08 o
   2  -5  16       81.03       70.11     11.03 o
   3  -5  16        3.85       23.26     19.88 o
   4  -5  16       16.71       18.88     25.61 o
   5  -5  16       29.30       25.95     24.45 o
   6  -5  16        2.28       -0.79     30.92 o
  -7  -4  16       84.10       74.03     34.42 o
  -4  -4  16      483.53      459.79     13.93 o
  -3  -4  16      748.31      680.61     15.30 o
  -2  -4  16      448.36      451.04     14.82 o
  -1  -4  16      662.11      695.55     23.43 o
   0  -4  16     1374.13     1404.66     32.60 o
   1  -4  16      947.19     1019.20     37.77 o
   2  -4  16     1180.76     1125.51     18.78 o
   3  -4  16     1264.40     1210.45     59.69 o
   4  -4  16      561.56      464.54     87.83 o
   6  -4  16      113.77       91.51     37.56 o
  -6  -3  16      172.14      189.45     35.38 o
  -5  -3  16      550.03      631.45     40.29 o
  -4  -3  16      398.49      427.24      8.17 o
  -3  -3  16     1242.33     1176.99     40.70 o
  -2  -3  16      466.51      504.15     23.49 o
  -1  -3  16      809.57      872.77     42.68 o
   0  -3  16      868.71      935.76     31.48 o
   1  -3  16      687.32      712.46     24.18 o
   2  -3  16      460.63      429.42     18.86 o
   3  -3  16      411.51      402.72     77.24 o
   4  -3  16       32.93       85.10     39.88 o
  -5  -2  16        3.58       11.75     24.72 o
  -4  -2  16      353.13      375.79     70.41 o
  -3  -2  16      298.41      299.95     18.17 o
  -2  -2  16      143.76       99.03     18.71 o
  -1  -2  16      516.33      562.75     64.81 o
   0  -2  16      747.77      785.25     21.01 o
   1  -2  16     1402.53     1473.63     32.92 o
   2  -2  16      711.16      765.79     22.12 o
   3  -2  16     1369.65     1143.17     18.10 o
   4  -2  16      637.01      663.69     56.55 o
   5  -2  16      157.74      196.42     49.04 o
   6  -2  16      310.88      236.30     55.87 o
  -7  -1  16       11.58      -24.45     31.42 o
  -5  -1  16       24.43       61.87     27.18 o
  -4  -1  16        4.67       12.74     13.88 o
  -3  -1  16       38.06       38.97     15.64 o
  -2  -1  16      115.14       96.84     34.80 o
  -1  -1  16       44.82       30.24     13.32 o
   0  -1  16       38.61       34.59     14.58 o
   1  -1  16        8.48       29.55     24.86 o
   2  -1  16        0.16       -8.23      8.23 o
   3  -1  16       48.09       38.49     10.41 o
   4  -1  16       66.69       46.85     39.47 o
   5  -1  16       15.17      -23.22     40.98 o
   6  -1  16       46.83      -13.93     43.85 o
  -6   0  16       17.01       23.49     28.55 o
  -5   0  16       79.00        9.52     30.60 o
  -4   0  16      161.85      193.62     12.34 o
  -3   0  16      416.19      424.14     20.76 o
  -2   0  16     1276.84     1194.80     29.11 o
  -1   0  16     1276.09     1346.18     32.01 o
   0   0  16     1036.48     1103.90     27.23 o
   1   0  16     1356.06     1445.50     24.35 o
   2   0  16      869.69      828.92     33.73 o
   3   0  16      660.07      662.15     40.50 o
   4   0  16      183.85      241.08     49.58 o
   5   0  16       91.99      152.43     87.83 o
   6   0  16       43.46       68.98     49.58 o
  -6   1  16      166.06      249.55     37.97 o
  -5   1  16      429.44      395.94     35.13 o
  -4   1  16      669.47      702.68     25.80 o
  -3   1  16      839.24      862.44     52.35 o
  -2   1  16     1117.71     1134.31     42.00 o
  -1   1  16     1428.70     1501.10    107.02 o
   0   1  16     1025.14      995.87     71.23 o
   1   1  16     1262.09     1327.60    118.22 o
   2   1  16      383.26      403.08     18.93 o
   3   1  16      302.31      320.27     17.13 o
   4   1  16      171.64       46.18    103.40 o
   5   1  16        2.93       -7.38     40.57 o
   6   1  16       23.06      -39.20     47.67 o
  -7   2  16        9.72        7.10     31.55 o
  -6   2  16       12.00       23.63     31.28 o
  -5   2  16       24.28       27.91      9.04 o
  -4   2  16       64.45       55.53     19.04 o
  -3   2  16       81.83       90.42     14.97 o
  -2   2  16      328.08      320.26     35.44 o
  -1   2  16       57.63       34.90     18.40 o
   0   2  16     1130.14     1225.71     46.29 o
   1   2  16      424.32      466.37    101.42 o
   2   2  16      766.73      798.15     43.03 o
   3   2  16      257.92      360.84     61.52 o
   4   2  16       79.91       69.23     31.39 o
   5   2  16      163.59       51.69     77.24 o
   6   2  16       60.86        0.68     42.75 o
[truncated: 26,758 more chars]
